# Supplementary material for: Synthesis and Conformational Analysis of FR901464-Based RNA Splicing Modulators and Their Synergism in Drug-Resistant Cancers
Source: J Med Chem. 2023 Oct 23;66(21):14497–512. doi: 10.1021/acs.jmedchem.3c00733 (PMC10641826; doi:10.1021/acs.jmedchem.3c00733)
Supplement: Supplementary file 1 — jm3c00733_si_001.csv [file jm3c00733_si_001.csv]

Compound_ID	SMILES	GI50 (HCT116)	GI50 (SW48)	GI50 (A549)	GI50 (DMS53)	GI50 (DMS114)	GI50 (CCD-841CoN)	GI50 (FL83B)	t1/2 (mouse CD1 plasma)
meayamycin D	C[C@@H]1[C@H](NC(/C=C\[C@@H](OCOC)C)=O)C[C@H](C)[C@H](C/C=C(/C=C/[C@@H]2[C@@H](O)[C@]3(CO3)CC(C)(C)O2)C)O1	2.0 ± 0.3 nM	2.5 ± 0.4 nM	3.9 ± 1.3 nM	2.7 ± 0.6 nM	2.3 ± 0.6 nM	9.6 ± 3.2	5.7 ± 0.4	13 h
N-methyl meayamycin D	C[C@@H]1[C@H](N(C)C(/C=C\[C@@H](OCOC)C)=O)C[C@H](C)[C@H](C/C=C(/C=C/[C@@H]2[C@@H](O)[C@]3(CO3)CC(C)(C)O2)C)O1	4100 ± 620 nM	4600 ± 850 nM	7500 ± 1800 nM	6000 ± 1000 nM	4900 ± 960 nM	-	-	-
N-methyl meayamycin E	C[C@@H]1[C@H](N(C)C(/C=C\[C@@H](OCOC)C)=O)CC[C@H](C/C=C(/C=C/[C@@H]2[C@@H](O)[C@]3(CO3)CC(C)(C)O2)C)O1	16000 ± 2500 nM	16000 ± 3000 nM	34000 ± 5300 nM	23000 ± 4700 nM	8700 ± 1100 nM	-	-	-
meayamycin E	C[C@@H]1[C@H](NC(/C=C\[C@@H](OCOC)C)=O)CC[C@H](C/C=C(/C=C/[C@@H]2[C@@H](O)[C@]3(CO3)CC(C)(C)O2)C)O1	10.5 ± 1.2 nM	10.7 ± 1.6 nM	8.6 ± 2.6 nM	14.9 ± 2.2 nM	10.2 ± 1.6 nM	63.2 ± 11.5	35.7 ± 5.0	8 h
