# Supplementary material for: Synthesis and Conformational Analysis of FR901464-Based RNA Splicing Modulators and Their Synergism in Drug-Resistant Cancers
Source: J Med Chem. 2023 Oct 23;66(21):14497–512. doi: 10.1021/acs.jmedchem.3c00733 (PMC10641826; doi:10.1021/acs.jmedchem.3c00733)
Supplement: Supplementary file 2 — jm3c00733_si_002.cif [file jm3c00733_si_002.cif]

 
data_JPB3173_a
 
_audit_creation_method            'SHELXL-2019/1'
_shelx_SHELXL_version_number      '2019/1'
_chemical_name_systematic         ?
_chemical_name_common             ?
_chemical_melting_point           ?
_chemical_formula_moiety          ?
_chemical_formula_sum
 'C17 H29 N O4' 
_chemical_formula_weight          311.41

loop_
 _atom_type_symbol
 _atom_type_description
 _atom_type_scat_dispersion_real
 _atom_type_scat_dispersion_imag
 _atom_type_scat_source
 'C'  'C'   0.0181   0.0091
 'International Tables Vol C Tables 4.2.6.8 and 6.1.1.4'
 'H'  'H'   0.0000   0.0000
 'International Tables Vol C Tables 4.2.6.8 and 6.1.1.4'
 'N'  'N'   0.0311   0.0180
 'International Tables Vol C Tables 4.2.6.8 and 6.1.1.4'
 'O'  'O'   0.0492   0.0322
 'International Tables Vol C Tables 4.2.6.8 and 6.1.1.4'
 
_space_group_crystal_system       monoclinic
_space_group_IT_number            4
_space_group_name_H-M_alt         'P 21'
_space_group_name_Hall            'P 2yb'
 
_shelx_space_group_comment
;
The symmetry employed for this shelxl refinement is uniquely defined
by the following loop, which should always be used as a source of
symmetry information in preference to the above space-group names.
They are only intended as comments.
;
 
loop_
 _space_group_symop_operation_xyz
 'x, y, z'
 '-x, y+1/2, -z'
 
_cell_length_a                    12.6337(9)
_cell_length_b                    19.5169(15)
_cell_length_c                    18.4105(13)
_cell_angle_alpha                 90
_cell_angle_beta                  91.690(5)
_cell_angle_gamma                 90
_cell_volume                      4537.5(6)
_cell_formula_units_Z             10
_cell_measurement_temperature     100(2)
_cell_measurement_reflns_used     5982
_cell_measurement_theta_min       3.301
_cell_measurement_theta_max       67.945
 
_exptl_crystal_description        prism
_exptl_crystal_colour             colorless
_exptl_crystal_density_meas       ?
_exptl_crystal_density_method     ?
_exptl_crystal_density_diffrn     1.140          
_exptl_crystal_F_000              1700
_exptl_transmission_factor_min    ?
_exptl_transmission_factor_max    ?
_exptl_crystal_size_max           .14
_exptl_crystal_size_mid           .08
_exptl_crystal_size_min           .07
_exptl_absorpt_coefficient_mu     0.647
_shelx_estimated_absorpt_T_min    ?
_shelx_estimated_absorpt_T_max    ?
_exptl_absorpt_correction_type    multi-scan
_exptl_absorpt_correction_T_min   0.68
_exptl_absorpt_correction_T_max   0.87
_exptl_absorpt_process_details    'Bruker Sadabs'
_exptl_absorpt_special_details    ?
_diffrn_ambient_temperature       100(2)
_diffrn_radiation_wavelength      1.54178
_diffrn_radiation_type            CuK\a
_diffrn_source                    'Bruker X8 Prospector Ultra Cu IMuS'
_diffrn_measurement_device_type   'Bruker Apex II CCD'
_diffrn_measurement_method        'omega and phi scans'
_diffrn_detector_area_resol_mean  ?
_diffrn_reflns_number             56286
_diffrn_reflns_av_unetI/netI      0.1710
_diffrn_reflns_av_R_equivalents   0.12
_diffrn_reflns_limit_h_min        -14
_diffrn_reflns_limit_h_max        12
_diffrn_reflns_limit_k_min        -23
_diffrn_reflns_limit_k_max        23
_diffrn_reflns_limit_l_min        -22
_diffrn_reflns_limit_l_max        19
_diffrn_reflns_theta_min          2.401
_diffrn_reflns_theta_max          68.349
_diffrn_reflns_theta_full         67.679
_diffrn_measured_fraction_theta_max   0.979
_diffrn_measured_fraction_theta_full  0.982
_diffrn_reflns_Laue_measured_fraction_max    0.979
_diffrn_reflns_Laue_measured_fraction_full   0.982
_diffrn_reflns_point_group_measured_fraction_max   0.936
_diffrn_reflns_point_group_measured_fraction_full  0.939
_reflns_number_total              56286
_reflns_number_gt                 40134
_reflns_threshold_expression      'I > 2\s(I)'
_reflns_Friedel_coverage          0.852
_reflns_Friedel_fraction_max      0.890
_reflns_Friedel_fraction_full     0.894
 
_reflns_special_details
;
 _reflns_Friedel_fraction is defined as the number of unique
 Friedel pairs measured divided by the number that would be
 possible theoretically, ignoring centric projections and
 systematic absences.
;
 
_computing_data_collection        ?
_computing_cell_refinement        ?
_computing_data_reduction         ?
_computing_structure_solution     ?
_computing_structure_refinement 'SHELXL-2019/1 (Sheldrick, 2019)'
_computing_molecular_graphics     ?
_computing_publication_material   ?
_refine_special_details           ?
_refine_ls_structure_factor_coef  Fsqd
_refine_ls_matrix_type            full
_refine_ls_weighting_scheme       calc
_refine_ls_weighting_details
'w=1/[\s^2^(Fo^2^)+(0.0680P)^2^] where P=(Fo^2^+2Fc^2^)/3'
_atom_sites_solution_primary      'intrinsic phasing'
_atom_sites_solution_secondary    ?
_atom_sites_solution_hydrogens    geom
_refine_ls_hydrogen_treatment     constr
_refine_ls_extinction_method      none
_refine_ls_extinction_coef        .
_refine_ls_abs_structure_details
;
 Flack x determined using 3938 quotients [(I+)-(I-)]/[(I+)+(I-)]
 (Parsons, Flack and Wagner, Acta Cryst. B69 (2013) 249-259).
;
_refine_ls_abs_structure_Flack    0.17(16)
_chemical_absolute_configuration  ad
_refine_ls_number_reflns          56286
_refine_ls_number_parameters      992
_refine_ls_number_restraints      1
_refine_ls_R_factor_all           0.1149
_refine_ls_R_factor_gt            0.0778
_refine_ls_wR_factor_ref          0.2231
_refine_ls_wR_factor_gt           0.1926
_refine_ls_goodness_of_fit_ref    1.001
_refine_ls_restrained_S_all       1.001
_refine_ls_shift/su_max           0.000
_refine_ls_shift/su_mean          0.000
 
loop_
 _atom_site_label
 _atom_site_type_symbol
 _atom_site_fract_x
 _atom_site_fract_y
 _atom_site_fract_z
 _atom_site_U_iso_or_equiv
 _atom_site_adp_type
 _atom_site_occupancy
 _atom_site_site_symmetry_order  
 _atom_site_calc_flag
 _atom_site_refinement_flags_posn
 _atom_site_refinement_flags_adp
 _atom_site_refinement_flags_occupancy
 _atom_site_disorder_assembly
 _atom_site_disorder_group
O1 O 0.6503(4) 0.5907(3) 0.1554(2) 0.0260(11) Uani 1 1 d . . . . .
N1 N 0.4447(4) 0.5228(3) 0.2009(3) 0.0217(12) Uani 1 1 d . . . . .
H1A H 0.458435 0.512791 0.156702 0.026 Uiso 1 1 calc R U . . .
C1 C 0.5268(5) 0.5537(4) 0.2481(4) 0.0236(15) Uani 1 1 d . . . . .
H1B H 0.527235 0.529287 0.294659 0.028 Uiso 1 1 calc R U . . .
O2 O 0.3250(4) 0.5239(3) 0.2900(2) 0.0241(11) Uani 1 1 d . . . . .
N2 N 0.8197(4) 0.3855(3) -0.2007(3) 0.0241(13) Uani 1 1 d . . . . .
H2A H 0.876166 0.382313 -0.225472 0.029 Uiso 1 1 calc R U . . .
C2 C 0.5050(6) 0.6298(4) 0.2635(4) 0.0268(16) Uani 1 1 d . . . . .
H2B H 0.431273 0.635066 0.275600 0.032 Uiso 1 1 calc R U . . .
H2C H 0.547921 0.643995 0.305347 0.032 Uiso 1 1 calc R U . . .
O3 O 0.0025(4) 0.5127(3) 0.2146(3) 0.0368(13) Uani 1 1 d . . . . .
N3 N 0.5823(4) 0.4702(3) -0.0252(3) 0.0226(12) Uani 1 1 d . . . . .
H3A H 0.628012 0.451858 -0.052922 0.027 Uiso 1 1 calc R U . . .
C3 C 0.5287(6) 0.6770(4) 0.1992(4) 0.0271(16) Uani 1 1 d . . . . .
H3B H 0.528839 0.724133 0.217547 0.033 Uiso 1 1 calc R U . . .
O4 O -0.0102(5) 0.6225(3) 0.2660(3) 0.0455(15) Uani 1 1 d . . . . .
N4 N 0.1167(5) 0.3893(3) 0.6357(3) 0.0247(13) Uani 1 1 d . . . . .
H4A H 0.154851 0.409685 0.604328 0.030 Uiso 1 1 calc R U . . .
C4 C 0.6410(5) 0.6613(4) 0.1747(4) 0.0255(15) Uani 1 1 d . . . . .
H4B H 0.690242 0.670228 0.215785 0.031 Uiso 1 1 calc R U . . .
O5 O 0.7732(4) 0.3739(3) -0.3606(2) 0.0265(11) Uani 1 1 d . . . . .
N5 N 0.3322(5) 0.4755(3) 0.4413(3) 0.0252(13) Uani 1 1 d . . . . .
H5A H 0.350410 0.491235 0.399871 0.030 Uiso 1 1 calc R U . . .
C5 C 0.6360(6) 0.5460(4) 0.2165(4) 0.0257(16) Uani 1 1 d . . . . .
H5B H 0.687800 0.559697 0.254440 0.031 Uiso 1 1 calc R U . . .
O6 O 0.7472(4) 0.3848(3) -0.0902(3) 0.0285(11) Uani 1 1 d . . . . .
C6 C 0.3478(5) 0.5101(3) 0.2264(4) 0.0223(15) Uani 1 1 d . . . . .
O7 O 0.8920(4) 0.2562(3) 0.0641(3) 0.0385(13) Uani 1 1 d . . . . .
C7 C 0.2720(5) 0.4796(4) 0.1732(4) 0.0246(15) Uani 1 1 d . . . . .
H7A H 0.298876 0.464462 0.129506 0.030 Uiso 1 1 calc R U . . .
C8 C 0.1687(6) 0.4718(4) 0.1822(4) 0.0281(16) Uani 1 1 d . . . . .
H8A H 0.131475 0.450648 0.144082 0.034 Uiso 1 1 calc R U . . .
O8 O 0.7154(5) 0.2239(4) 0.0656(4) 0.0596(18) Uani 1 1 d . . . . .
O9 O 0.6474(4) 0.5652(3) -0.1428(3) 0.0282(11) Uani 1 1 d . . . . .
C9 C 0.1042(5) 0.4924(4) 0.2456(4) 0.0307(17) Uani 1 1 d . . . . .
H9A H 0.137739 0.531222 0.270985 0.037 Uiso 1 1 calc R U . . .
O10 O 0.4597(4) 0.4544(2) 0.0604(3) 0.0266(11) Uani 1 1 d . . . . .
C10 C -0.0543(7) 0.5568(5) 0.2599(5) 0.048(2) Uani 1 1 d . . . . .
H10A H -0.056914 0.536565 0.307906 0.058 Uiso 1 1 calc R U . . .
H10B H -0.126416 0.560700 0.240819 0.058 Uiso 1 1 calc R U . . .
O11 O 0.3221(4) 0.2565(3) 0.0684(3) 0.0333(12) Uani 1 1 d . . . . .
C11 C -0.0124(8) 0.6591(5) 0.1992(5) 0.051(2) Uani 1 1 d . . . . .
H11A H 0.018646 0.703551 0.206641 0.076 Uiso 1 1 calc R U . . .
H11B H 0.027095 0.634336 0.163996 0.076 Uiso 1 1 calc R U . . .
H11C H -0.084369 0.664182 0.181840 0.076 Uiso 1 1 calc R U . . .
C12 C 0.4462(6) 0.6734(4) 0.1363(4) 0.0303(17) Uani 1 1 d . . . . .
H12A H 0.377348 0.683592 0.154229 0.046 Uiso 1 1 calc R U . . .
H12B H 0.463742 0.706206 0.099725 0.046 Uiso 1 1 calc R U . . .
H12C H 0.445974 0.628225 0.115744 0.046 Uiso 1 1 calc R U . . .
O12 O 0.1681(5) 0.2914(4) 0.1252(4) 0.061(2) Uani 1 1 d . . . . .
O13 O 0.1800(4) 0.2962(2) 0.5145(3) 0.0276(11) Uani 1 1 d . . . . .
C13 C 0.6774(6) 0.7028(4) 0.1100(4) 0.0321(18) Uani 1 1 d . . . . .
H13A H 0.748765 0.689151 0.098423 0.039 Uiso 1 1 calc R U . . .
H13B H 0.631551 0.692915 0.068113 0.039 Uiso 1 1 calc R U . . .
O14 O 0.0399(4) 0.3938(3) 0.7451(2) 0.0266(11) Uani 1 1 d . . . . .
C14 C 0.6756(7) 0.7788(4) 0.1251(4) 0.0344(18) Uani 1 1 d . . . . .
H14A H 0.610534 0.801075 0.121959 0.041 Uiso 1 1 calc R U . . .
O15 O 0.1766(4) 0.5312(3) 0.9022(3) 0.0334(12) Uani 1 1 d . . . . .
C15 C 0.7597(7) 0.8154(5) 0.1423(4) 0.043(2) Uani 1 1 d . . . . .
H15A H 0.825875 0.794699 0.145890 0.052 Uiso 1 1 calc R U . . .
H15B H 0.753033 0.862172 0.150944 0.052 Uiso 1 1 calc R U . . .
O16 O 0.0865(4) 0.4894(3) 1.0032(3) 0.0372(13) Uani 1 1 d . . . . .
C16 C 0.6649(6) 0.4737(4) 0.1928(4) 0.0317(17) Uani 1 1 d . . . . .
H16A H 0.656070 0.442619 0.232549 0.048 Uiso 1 1 calc R U . . .
H16B H 0.619477 0.460191 0.152602 0.048 Uiso 1 1 calc R U . . .
H16C H 0.737229 0.472915 0.178333 0.048 Uiso 1 1 calc R U . . .
C17 C 0.0902(7) 0.4333(5) 0.2978(5) 0.050(2) Uani 1 1 d . . . . .
H17A H 0.157939 0.420043 0.318192 0.075 Uiso 1 1 calc R U . . .
H17B H 0.044880 0.447230 0.336057 0.075 Uiso 1 1 calc R U . . .
H17C H 0.058831 0.395155 0.272218 0.075 Uiso 1 1 calc R U . . .
C17' C 0.7185(5) 0.4018(4) -0.2380(4) 0.0253(16) Uani 1 1 d . . . . .
H17D H 0.683830 0.438052 -0.210555 0.030 Uiso 1 1 calc R U . . .
O17 O 0.5323(4) 0.4103(3) 0.3867(3) 0.0318(12) Uani 1 1 d . . . . .
C18 C 0.6444(6) 0.3390(4) -0.2412(4) 0.0269(16) Uani 1 1 d . . . . .
H18A H 0.641745 0.318788 -0.193136 0.032 Uiso 1 1 calc R U . . .
H18B H 0.573395 0.354017 -0.254972 0.032 Uiso 1 1 calc R U . . .
O18 O 0.2243(4) 0.4862(3) 0.5367(2) 0.0290(12) Uani 1 1 d . . . . .
C19 C 0.6798(6) 0.2841(4) -0.2952(4) 0.0292(16) Uani 1 1 d . . . . .
H19A H 0.620416 0.252269 -0.302573 0.035 Uiso 1 1 calc R U . . .
O19 O 0.0261(5) 0.6583(3) 0.5431(3) 0.0402(14) Uani 1 1 d . . . . .
O20 O 0.1305(5) 0.6649(4) 0.6500(3) 0.0556(18) Uani 1 1 d . . . . .
C20 C 0.6981(6) 0.3192(4) -0.3688(4) 0.0278(16) Uani 1 1 d . . . . .
H20A H 0.630667 0.338870 -0.386194 0.033 Uiso 1 1 calc R U . . .
C21 C 0.7344(6) 0.4277(4) -0.3146(4) 0.0270(16) Uani 1 1 d . . . . .
H21A H 0.665255 0.442237 -0.334550 0.032 Uiso 1 1 calc R U . . .
C22 C 0.8254(5) 0.3754(4) -0.1289(4) 0.0242(15) Uani 1 1 d . . . . .
C23 C 0.9283(6) 0.3504(4) -0.1001(4) 0.0291(17) Uani 1 1 d . . . . .
H23A H 0.984478 0.351155 -0.131707 0.035 Uiso 1 1 calc R U . . .
C24 C 0.9488(6) 0.3270(5) -0.0333(4) 0.0350(19) Uani 1 1 d . . . . .
H24A H 1.017426 0.311047 -0.024684 0.042 Uiso 1 1 calc R U . . .
C25 C 0.8772(6) 0.3224(4) 0.0304(4) 0.0374(19) Uani 1 1 d . . . . .
H25A H 0.803142 0.328585 0.014396 0.045 Uiso 1 1 calc R U . . .
C26 C 0.8147(8) 0.2085(5) 0.0417(6) 0.053(2) Uani 1 1 d . . . . .
H26A H 0.812141 0.206338 -0.010938 0.064 Uiso 1 1 calc R U . . .
H26B H 0.835121 0.163515 0.059777 0.064 Uiso 1 1 calc R U . . .
C27 C 0.7113(8) 0.2250(6) 0.1419(7) 0.069(3) Uani 1 1 d . . . . .
H27A H 0.640665 0.236023 0.155959 0.104 Uiso 1 1 calc R U . . .
H27B H 0.730789 0.180865 0.160950 0.104 Uiso 1 1 calc R U . . .
H27C H 0.759557 0.259001 0.160981 0.104 Uiso 1 1 calc R U . . .
C28 C 0.7753(6) 0.2419(4) -0.2686(4) 0.0321(17) Uani 1 1 d . . . . .
H28A H 0.760112 0.221079 -0.222791 0.048 Uiso 1 1 calc R U . . .
H28B H 0.789720 0.206788 -0.303486 0.048 Uiso 1 1 calc R U . . .
H28C H 0.835907 0.271213 -0.262769 0.048 Uiso 1 1 calc R U . . .
C29 C 0.7382(6) 0.2718(4) -0.4277(4) 0.0331(18) Uani 1 1 d . . . . .
H29A H 0.750352 0.298282 -0.471204 0.040 Uiso 1 1 calc R U . . .
H29B H 0.805374 0.252112 -0.411479 0.040 Uiso 1 1 calc R U . . .
C30 C 0.6618(7) 0.2152(5) -0.4456(5) 0.040(2) Uani 1 1 d . . . . .
H30A H 0.648739 0.183533 -0.409165 0.047 Uiso 1 1 calc R U . . .
C31 C 0.6122(7) 0.2066(5) -0.5080(5) 0.045(2) Uani 1 1 d . . . . .
H31A H 0.623090 0.237107 -0.545839 0.054 Uiso 1 1 calc R U . . .
H31B H 0.565875 0.169940 -0.514669 0.054 Uiso 1 1 calc R U . . .
C32 C 0.8097(6) 0.4877(4) -0.3201(4) 0.0339(18) Uani 1 1 d . . . . .
H32A H 0.786093 0.524506 -0.290030 0.051 Uiso 1 1 calc R U . . .
H32B H 0.879469 0.473781 -0.304167 0.051 Uiso 1 1 calc R U . . .
H32C H 0.811283 0.502858 -0.369680 0.051 Uiso 1 1 calc R U . . .
C33 C 0.9083(9) 0.3754(6) 0.0879(5) 0.060(3) Uani 1 1 d . . . . .
H33A H 0.899762 0.420580 0.067974 0.090 Uiso 1 1 calc R U . . .
H33B H 0.863893 0.370376 0.128997 0.090 Uiso 1 1 calc R U . . .
H33C H 0.980946 0.368646 0.103065 0.090 Uiso 1 1 calc R U . . .
C33' C 0.5680(6) 0.5443(4) -0.0258(4) 0.0265(16) Uani 1 1 d . . . . .
H33D H 0.571403 0.560267 0.024696 0.032 Uiso 1 1 calc R U . . .
C34 C 0.4613(5) 0.5657(4) -0.0591(4) 0.0263(16) Uani 1 1 d . . . . .
H34A H 0.447944 0.613153 -0.046687 0.032 Uiso 1 1 calc R U . . .
H34B H 0.406110 0.538082 -0.038069 0.032 Uiso 1 1 calc R U . . .
C35 C 0.4550(6) 0.5578(4) -0.1426(4) 0.0292(16) Uani 1 1 d . . . . .
H35A H 0.392056 0.582823 -0.160092 0.035 Uiso 1 1 calc R U . . .
C36 C 0.5509(6) 0.5931(4) -0.1741(4) 0.0287(16) Uani 1 1 d . . . . .
H36A H 0.547935 0.641599 -0.160414 0.034 Uiso 1 1 calc R U . . .
C37 C 0.6567(6) 0.5793(4) -0.0661(4) 0.0276(16) Uani 1 1 d . . . . .
H37A H 0.649286 0.628865 -0.059419 0.033 Uiso 1 1 calc R U . . .
C38 C 0.5249(5) 0.4299(4) 0.0182(4) 0.0231(15) Uani 1 1 d . . . . .
C39 C 0.5457(5) 0.3556(4) 0.0122(4) 0.0242(15) Uani 1 1 d . . . . .
H39A H 0.604636 0.341911 -0.013137 0.029 Uiso 1 1 calc R U . . .
C40 C 0.4858(6) 0.3072(4) 0.0406(4) 0.0271(16) Uani 1 1 d . . . . .
H40A H 0.507088 0.262218 0.032846 0.033 Uiso 1 1 calc R U . . .
C41 C 0.3875(6) 0.3164(4) 0.0837(4) 0.0264(16) Uani 1 1 d . . . . .
H41A H 0.349982 0.358062 0.067981 0.032 Uiso 1 1 calc R U . . .
C42 C 0.2148(7) 0.2720(5) 0.0604(5) 0.043(2) Uani 1 1 d . . . . .
H42A H 0.177846 0.232179 0.040887 0.051 Uiso 1 1 calc R U . . .
H42B H 0.206080 0.308852 0.025435 0.051 Uiso 1 1 calc R U . . .
C43 C 0.1562(11) 0.2356(7) 0.1734(7) 0.090(5) Uani 1 1 d . . . . .
H43A H 0.123929 0.251361 0.216894 0.134 Uiso 1 1 calc R U . . .
H43B H 0.112108 0.201309 0.150551 0.134 Uiso 1 1 calc R U . . .
H43C H 0.224424 0.216405 0.185373 0.134 Uiso 1 1 calc R U . . .
C45 C 0.5578(6) 0.5898(5) -0.2563(4) 0.038(2) Uani 1 1 d . . . . .
H45A H 0.624118 0.610002 -0.270861 0.046 Uiso 1 1 calc R U . . .
H45B H 0.556919 0.542340 -0.271825 0.046 Uiso 1 1 calc R U . . .
C46 C 0.4673(7) 0.6273(5) -0.2928(4) 0.043(2) Uani 1 1 d . . . . .
H46A H 0.465088 0.674639 -0.287142 0.051 Uiso 1 1 calc R U . . .
C47 C 0.3912(7) 0.5989(6) -0.3319(5) 0.048(2) Uani 1 1 d . . . . .
H47A H 0.390469 0.551671 -0.338812 0.058 Uiso 1 1 calc R U . . .
H47B H 0.337705 0.625835 -0.352692 0.058 Uiso 1 1 calc R U . . .
C48 C 0.4421(6) 0.4840(4) -0.1673(4) 0.0353(18) Uani 1 1 d . . . . .
H48A H 0.380746 0.464461 -0.145832 0.053 Uiso 1 1 calc R U . . .
H48B H 0.433737 0.482636 -0.219314 0.053 Uiso 1 1 calc R U . . .
H48C H 0.503780 0.458196 -0.152542 0.053 Uiso 1 1 calc R U . . .
C49 C 0.7668(6) 0.5592(4) -0.0401(4) 0.0335(18) Uani 1 1 d . . . . .
H49A H 0.774844 0.568170 0.011051 0.050 Uiso 1 1 calc R U . . .
H49B H 0.777637 0.511264 -0.048958 0.050 Uiso 1 1 calc R U . . .
H49C H 0.818064 0.585362 -0.065790 0.050 Uiso 1 1 calc R U . . .
C50 C 0.4150(7) 0.3201(4) 0.1648(4) 0.0361(18) Uani 1 1 d . . . . .
H50A H 0.458134 0.359753 0.174587 0.054 Uiso 1 1 calc R U . . .
H50B H 0.351016 0.323368 0.191509 0.054 Uiso 1 1 calc R U . . .
H50C H 0.453088 0.279633 0.179457 0.054 Uiso 1 1 calc R U . . .
C51 C 0.2241(6) 0.2355(4) 0.5472(4) 0.0320(18) Uani 1 1 d . . . . .
H51A H 0.174827 0.197440 0.538169 0.038 Uiso 1 1 calc R U . . .
C52 C 0.2374(6) 0.2458(4) 0.6297(4) 0.0339(18) Uani 1 1 d . . . . .
H52A H 0.258045 0.201421 0.650709 0.041 Uiso 1 1 calc R U . . .
C53 C 0.1280(6) 0.2643(4) 0.6599(4) 0.0317(18) Uani 1 1 d . . . . .
H53A H 0.083383 0.223895 0.658170 0.038 Uiso 1 1 calc R U . . .
H53B H 0.137356 0.277699 0.710399 0.038 Uiso 1 1 calc R U . . .
C54 C 0.0716(6) 0.3221(4) 0.6184(4) 0.0272(16) Uani 1 1 d . . . . .
H54A H -0.002520 0.322411 0.632533 0.033 Uiso 1 1 calc R U . . .
C55 C 0.0737(6) 0.3075(4) 0.5369(4) 0.0276(16) Uani 1 1 d . . . . .
H55A H 0.033261 0.265398 0.527345 0.033 Uiso 1 1 calc R U . . .
C55' C 0.0994(5) 0.4200(4) 0.6997(4) 0.0222(15) Uani 1 1 d . . . . .
C57 C 0.1555(5) 0.4849(4) 0.7114(4) 0.0248(15) Uani 1 1 d . . . . .
H57A H 0.189294 0.503696 0.671907 0.030 Uiso 1 1 calc R U . . .
C58 C 0.1620(5) 0.5194(4) 0.7744(4) 0.0254(15) Uani 1 1 d . . . . .
H58A H 0.203367 0.558812 0.774698 0.030 Uiso 1 1 calc R U . . .
C59 C 0.1105(5) 0.5019(4) 0.8443(4) 0.0267(16) Uani 1 1 d . . . . .
H59A H 0.107017 0.452006 0.849980 0.032 Uiso 1 1 calc R U . . .
C60 C 0.1811(6) 0.4924(5) 0.9662(4) 0.038(2) Uani 1 1 d . . . . .
H60A H 0.202309 0.446087 0.954310 0.046 Uiso 1 1 calc R U . . .
H60B H 0.235433 0.511545 0.998501 0.046 Uiso 1 1 calc R U . . .
C61 C 0.0568(7) 0.5539(5) 1.0332(5) 0.044(2) Uani 1 1 d . . . . .
H61A H -0.008551 0.548958 1.057994 0.066 Uiso 1 1 calc R U . . .
H61B H 0.111191 0.569224 1.066990 0.066 Uiso 1 1 calc R U . . .
H61C H 0.047928 0.586971 0.994902 0.066 Uiso 1 1 calc R U . . .
C62 C 0.3270(7) 0.2197(4) 0.5100(4) 0.0370(19) Uani 1 1 d . . . . .
H62A H 0.392450 0.226599 0.533271 0.044 Uiso 1 1 calc R U . . .
C63 C 0.3179(7) 0.1926(4) 0.4342(5) 0.043(2) Uani 1 1 d . . . . .
H63A H 0.380832 0.181649 0.411974 0.051 Uiso 1 1 calc R U . . .
C64 C 0.2297(8) 0.1827(5) 0.3958(5) 0.048(2) Uani 1 1 d . . . . .
H64A H 0.164696 0.192852 0.415714 0.057 Uiso 1 1 calc R U . . .
H64B H 0.232303 0.165468 0.348803 0.057 Uiso 1 1 calc R U . . .
C65 C 0.3252(6) 0.2969(4) 0.6505(4) 0.0371(19) Uani 1 1 d . . . . .
H65A H 0.330120 0.301362 0.702392 0.056 Uiso 1 1 calc R U . . .
H65B H 0.391461 0.280655 0.632933 0.056 Uiso 1 1 calc R U . . .
H65C H 0.308975 0.340649 0.629123 0.056 Uiso 1 1 calc R U . . .
C66 C 0.0267(6) 0.3638(4) 0.4889(4) 0.0342(18) Uani 1 1 d . . . . .
H66A H -0.044822 0.372609 0.502526 0.051 Uiso 1 1 calc R U . . .
H66B H 0.068033 0.404753 0.494947 0.051 Uiso 1 1 calc R U . . .
H66C H 0.027091 0.349531 0.439026 0.051 Uiso 1 1 calc R U . . .
C67 C -0.0004(6) 0.5322(5) 0.8467(4) 0.0355(19) Uani 1 1 d . . . . .
H67A H -0.043968 0.512814 0.808400 0.053 Uiso 1 1 calc R U . . .
H67B H -0.030471 0.522027 0.892754 0.053 Uiso 1 1 calc R U . . .
H67C H 0.003400 0.581002 0.840501 0.053 Uiso 1 1 calc R U . . .
C69 C 0.6142(6) 0.4187(5) 0.4415(4) 0.040(2) Uani 1 1 d . . . . .
H69A H 0.626583 0.373974 0.464457 0.048 Uiso 1 1 calc R U . . .
C70 C 0.5774(7) 0.4677(5) 0.4994(5) 0.041(2) Uani 1 1 d . . . . .
H70A H 0.631408 0.467324 0.538682 0.049 Uiso 1 1 calc R U . . .
C71 C 0.4739(7) 0.4395(4) 0.5314(4) 0.0373(19) Uani 1 1 d . . . . .
H71A H 0.490998 0.400202 0.561778 0.045 Uiso 1 1 calc R U . . .
H71B H 0.443745 0.474415 0.562135 0.045 Uiso 1 1 calc R U . . .
C72 C 0.3906(6) 0.4182(4) 0.4732(4) 0.0259(16) Uani 1 1 d . . . . .
H72A H 0.339219 0.388798 0.497012 0.031 Uiso 1 1 calc R U . . .
C73 C 0.4430(6) 0.3751(4) 0.4153(4) 0.0298(17) Uani 1 1 d . . . . .
H73A H 0.469386 0.333103 0.438755 0.036 Uiso 1 1 calc R U . . .
C74 C 0.2507(5) 0.5042(4) 0.4749(4) 0.0235(15) Uani 1 1 d . . . . .
C75 C 0.1953(5) 0.5588(4) 0.4321(4) 0.0249(15) Uani 1 1 d . . . . .
H75A H 0.222502 0.568961 0.386980 0.030 Uiso 1 1 calc R U . . .
C76 C 0.1119(6) 0.5943(4) 0.4511(4) 0.0325(17) Uani 1 1 d . . . . .
H76A H 0.089726 0.627844 0.418094 0.039 Uiso 1 1 calc R U . . .
C77 C 0.0475(7) 0.5888(4) 0.5180(5) 0.046(2) Uani 1 1 d . . . . .
H77A H 0.084486 0.561878 0.555795 0.055 Uiso 1 1 calc R U . . .
C78 C 0.1101(7) 0.6893(5) 0.5789(4) 0.045(2) Uani 1 1 d . . . . .
H78A H 0.096594 0.738137 0.581190 0.054 Uiso 1 1 calc R U . . .
H78B H 0.173093 0.682667 0.550830 0.054 Uiso 1 1 calc R U . . .
C79 C 0.0461(8) 0.6811(7) 0.6966(5) 0.066(3) Uani 1 1 d . . . . .
H79A H 0.062224 0.663898 0.744466 0.099 Uiso 1 1 calc R U . . .
H79B H 0.037382 0.729946 0.698600 0.099 Uiso 1 1 calc R U . . .
H79C H -0.018181 0.660490 0.678063 0.099 Uiso 1 1 calc R U . . .
C80 C 0.7158(7) 0.4396(6) 0.4042(5) 0.058(3) Uani 1 1 d . . . . .
H80A H 0.700372 0.478751 0.373329 0.069 Uiso 1 1 calc R U . . .
H80B H 0.767157 0.454150 0.441312 0.069 Uiso 1 1 calc R U . . .
C81 C 0.7655(10) 0.3850(9) 0.3592(7) 0.080(4) Uani 1 1 d . . . . .
H81A H 0.833776 0.394338 0.344403 0.096 Uiso 1 1 calc R U . . .
C82 C 0.7286(12) 0.3294(9) 0.3390(7) 0.083(4) Uani 1 1 d . . . . .
C83 C 0.5667(9) 0.5414(5) 0.4731(6) 0.057(3) Uani 1 1 d . . . . .
H83A H 0.543215 0.569733 0.512135 0.085 Uiso 1 1 calc R U . . .
H83B H 0.634083 0.557481 0.457431 0.085 Uiso 1 1 calc R U . . .
H83C H 0.516021 0.543493 0.433297 0.085 Uiso 1 1 calc R U . . .
C84 C 0.3712(7) 0.3540(4) 0.3521(4) 0.0377(19) Uani 1 1 d . . . . .
H84A H 0.310706 0.330306 0.370044 0.056 Uiso 1 1 calc R U . . .
H84B H 0.348143 0.394076 0.325843 0.056 Uiso 1 1 calc R U . . .
H84C H 0.409022 0.324355 0.320428 0.056 Uiso 1 1 calc R U . . .
C85 C -0.0608(8) 0.5571(5) 0.4972(7) 0.066(3) Uani 1 1 d . . . . .
H85A H -0.050876 0.511079 0.480241 0.099 Uiso 1 1 calc R U . . .
H85B H -0.104533 0.556513 0.538957 0.099 Uiso 1 1 calc R U . . .
H85C H -0.094548 0.583871 0.459392 0.099 Uiso 1 1 calc R U . . .
 
loop_
 _atom_site_aniso_label
 _atom_site_aniso_U_11
 _atom_site_aniso_U_22
 _atom_site_aniso_U_33
 _atom_site_aniso_U_23
 _atom_site_aniso_U_13
 _atom_site_aniso_U_12
O1 0.025(3) 0.029(3) 0.024(3) 0.000(2) 0.0082(19) -0.002(2)
N1 0.020(3) 0.027(3) 0.018(3) -0.001(2) 0.006(2) -0.002(2)
C1 0.020(4) 0.029(4) 0.022(4) -0.001(3) 0.004(3) -0.003(3)
O2 0.023(3) 0.032(3) 0.018(2) 0.000(2) 0.0070(18) 0.001(2)
N2 0.019(3) 0.032(3) 0.022(3) 0.003(3) 0.007(2) 0.000(2)
C2 0.027(4) 0.030(4) 0.024(4) -0.004(3) 0.009(3) -0.002(3)
O3 0.020(3) 0.054(4) 0.037(3) -0.015(3) 0.004(2) 0.004(2)
N3 0.020(3) 0.026(3) 0.022(3) -0.003(2) 0.007(2) 0.001(2)
C3 0.028(4) 0.026(4) 0.028(4) -0.003(3) 0.007(3) -0.001(3)
O4 0.044(4) 0.050(4) 0.043(4) -0.018(3) 0.004(3) 0.009(3)
N4 0.028(3) 0.025(3) 0.021(3) -0.001(3) 0.009(2) -0.003(2)
C4 0.022(4) 0.030(4) 0.024(4) -0.002(3) 0.004(3) -0.003(3)
O5 0.026(3) 0.030(3) 0.024(3) 0.000(2) 0.0063(19) 0.001(2)
N5 0.031(3) 0.029(3) 0.016(3) 0.005(3) 0.007(2) 0.004(3)
C5 0.027(4) 0.028(4) 0.022(4) 0.002(3) 0.005(3) 0.000(3)
O6 0.026(3) 0.035(3) 0.025(3) 0.003(2) 0.011(2) 0.006(2)
C6 0.025(4) 0.019(3) 0.022(4) 0.002(3) 0.006(3) 0.001(3)
O7 0.033(3) 0.042(3) 0.041(3) 0.014(3) 0.004(2) 0.005(2)
C7 0.024(4) 0.029(4) 0.022(4) -0.004(3) 0.006(3) 0.000(3)
C8 0.026(4) 0.034(4) 0.024(4) -0.005(3) 0.004(3) -0.001(3)
O8 0.042(4) 0.047(4) 0.090(6) 0.011(4) -0.004(3) -0.008(3)
O9 0.025(3) 0.032(3) 0.029(3) 0.002(2) 0.010(2) 0.001(2)
C9 0.018(4) 0.045(5) 0.030(4) -0.005(4) 0.008(3) 0.001(3)
O10 0.028(3) 0.028(3) 0.025(3) -0.003(2) 0.012(2) 0.001(2)
C10 0.031(5) 0.058(6) 0.056(6) -0.020(5) 0.015(4) 0.009(4)
O11 0.035(3) 0.029(3) 0.036(3) -0.004(2) 0.011(2) -0.004(2)
C11 0.052(6) 0.053(6) 0.046(6) -0.015(5) -0.001(4) 0.008(4)
C12 0.028(4) 0.034(4) 0.030(4) 0.002(3) 0.007(3) 0.002(3)
O12 0.043(4) 0.050(4) 0.092(5) -0.024(4) 0.034(4) -0.009(3)
O13 0.034(3) 0.025(3) 0.025(3) 0.002(2) 0.010(2) 0.000(2)
C13 0.030(4) 0.039(5) 0.028(4) 0.001(3) 0.006(3) -0.007(3)
O14 0.023(3) 0.035(3) 0.022(3) 0.001(2) 0.0084(18) -0.005(2)
C14 0.040(5) 0.034(4) 0.029(4) 0.004(3) 0.005(3) -0.005(3)
O15 0.029(3) 0.050(3) 0.021(3) -0.002(2) 0.005(2) -0.010(2)
C15 0.046(5) 0.044(5) 0.040(5) 0.008(4) -0.004(4) -0.013(4)
O16 0.040(3) 0.044(3) 0.028(3) -0.003(3) 0.012(2) -0.008(2)
C16 0.030(4) 0.031(4) 0.034(4) -0.001(3) 0.007(3) 0.005(3)
C17 0.040(5) 0.065(7) 0.045(5) 0.010(5) 0.009(4) -0.005(4)
C17' 0.023(4) 0.031(4) 0.022(4) 0.002(3) 0.006(3) 0.004(3)
O17 0.029(3) 0.039(3) 0.028(3) 0.010(2) 0.008(2) 0.004(2)
C18 0.022(4) 0.032(4) 0.027(4) 0.004(3) 0.008(3) 0.001(3)
O18 0.037(3) 0.030(3) 0.020(3) 0.003(2) 0.010(2) 0.002(2)
C19 0.026(4) 0.030(4) 0.032(4) 0.002(3) 0.007(3) 0.002(3)
O19 0.040(4) 0.037(3) 0.045(3) 0.011(3) 0.018(3) 0.010(3)
O20 0.044(4) 0.080(5) 0.045(4) 0.022(3) 0.017(3) 0.023(3)
C20 0.022(4) 0.034(4) 0.027(4) -0.002(3) 0.003(3) 0.002(3)
C21 0.024(4) 0.029(4) 0.028(4) 0.001(3) 0.004(3) 0.007(3)
C22 0.022(4) 0.024(4) 0.026(4) 0.001(3) 0.008(3) 0.001(3)
C23 0.019(4) 0.039(4) 0.029(4) 0.002(3) 0.007(3) 0.002(3)
C24 0.021(4) 0.052(5) 0.032(4) 0.009(4) 0.006(3) 0.006(3)
C25 0.032(5) 0.043(5) 0.038(5) 0.012(4) 0.009(3) 0.009(4)
C26 0.056(6) 0.039(5) 0.065(6) -0.008(5) -0.002(5) 0.010(4)
C27 0.049(7) 0.062(7) 0.098(9) 0.029(7) 0.032(6) 0.001(5)
C28 0.032(4) 0.031(4) 0.034(4) 0.007(3) 0.005(3) 0.000(3)
C29 0.031(4) 0.037(5) 0.031(4) -0.003(4) 0.006(3) 0.006(3)
C30 0.036(5) 0.038(5) 0.045(5) -0.011(4) 0.014(4) 0.000(4)
C31 0.030(5) 0.049(5) 0.057(6) -0.015(5) 0.000(4) -0.001(4)
C32 0.039(5) 0.034(4) 0.029(4) 0.006(3) 0.005(3) -0.005(3)
C33 0.081(8) 0.052(6) 0.050(6) -0.001(5) 0.029(5) -0.012(5)
C33' 0.028(4) 0.026(4) 0.025(4) 0.001(3) 0.009(3) 0.001(3)
C34 0.024(4) 0.026(4) 0.029(4) 0.000(3) 0.008(3) 0.002(3)
C35 0.023(4) 0.033(4) 0.032(4) 0.005(3) 0.007(3) 0.004(3)
C36 0.024(4) 0.032(4) 0.030(4) 0.004(3) 0.007(3) 0.006(3)
C37 0.027(4) 0.026(4) 0.030(4) 0.000(3) 0.008(3) -0.002(3)
C38 0.018(4) 0.030(4) 0.022(4) -0.002(3) 0.003(3) -0.001(3)
C39 0.025(4) 0.028(4) 0.020(4) -0.002(3) 0.003(3) 0.003(3)
C40 0.028(4) 0.029(4) 0.024(4) -0.003(3) 0.005(3) 0.003(3)
C41 0.030(4) 0.026(4) 0.024(4) -0.002(3) 0.008(3) 0.000(3)
C42 0.031(5) 0.048(5) 0.049(5) -0.004(4) 0.007(4) -0.005(4)
C43 0.100(10) 0.085(10) 0.087(9) -0.008(7) 0.067(8) -0.030(8)
C45 0.038(5) 0.050(5) 0.028(4) 0.009(4) 0.012(3) 0.006(4)
C46 0.047(6) 0.049(5) 0.032(5) 0.006(4) 0.010(4) 0.007(4)
C47 0.050(6) 0.061(6) 0.034(5) 0.004(5) 0.009(4) 0.008(5)
C48 0.031(4) 0.038(5) 0.037(4) -0.004(4) 0.000(3) -0.001(3)
C49 0.026(4) 0.037(4) 0.038(4) -0.003(4) 0.007(3) -0.001(3)
C50 0.044(5) 0.038(5) 0.028(4) -0.001(4) 0.010(3) 0.003(4)
C51 0.041(5) 0.024(4) 0.031(4) 0.003(3) 0.012(3) -0.001(3)
C52 0.042(5) 0.031(4) 0.028(4) 0.010(3) 0.004(3) 0.005(3)
C53 0.044(5) 0.027(4) 0.025(4) 0.003(3) 0.013(3) -0.005(3)
C54 0.033(4) 0.026(4) 0.023(4) -0.003(3) 0.009(3) -0.005(3)
C55 0.032(4) 0.025(4) 0.026(4) -0.001(3) 0.002(3) -0.004(3)
C55' 0.020(4) 0.029(4) 0.017(3) 0.000(3) 0.003(3) 0.004(3)
C57 0.025(4) 0.030(4) 0.020(4) 0.002(3) 0.004(3) 0.000(3)
C58 0.025(4) 0.030(4) 0.022(4) -0.002(3) 0.005(3) -0.002(3)
C59 0.023(4) 0.036(4) 0.021(4) -0.008(3) 0.006(3) -0.005(3)
C60 0.032(5) 0.060(6) 0.022(4) -0.003(4) 0.007(3) 0.001(4)
C61 0.044(5) 0.054(6) 0.035(5) -0.010(4) 0.016(4) -0.004(4)
C62 0.036(5) 0.036(5) 0.040(5) -0.001(4) 0.010(3) 0.004(4)
C63 0.044(6) 0.038(5) 0.046(5) 0.002(4) 0.017(4) 0.008(4)
C64 0.049(6) 0.046(5) 0.049(5) -0.008(4) 0.021(4) -0.002(4)
C65 0.039(5) 0.039(5) 0.034(4) 0.003(4) 0.002(3) 0.001(4)
C66 0.036(5) 0.035(5) 0.031(4) -0.001(4) -0.002(3) 0.001(3)
C67 0.031(5) 0.045(5) 0.031(4) -0.008(4) 0.007(3) 0.000(3)
C69 0.033(5) 0.052(5) 0.035(5) 0.014(4) 0.003(3) 0.006(4)
C70 0.045(5) 0.039(5) 0.038(5) 0.004(4) -0.013(4) 0.001(4)
C71 0.047(5) 0.038(5) 0.027(4) 0.000(4) -0.002(3) 0.005(4)
C72 0.030(4) 0.027(4) 0.021(4) 0.006(3) 0.003(3) 0.004(3)
C73 0.033(4) 0.027(4) 0.030(4) 0.007(3) 0.010(3) 0.006(3)
C74 0.029(4) 0.023(4) 0.019(4) 0.001(3) 0.005(3) 0.002(3)
C75 0.026(4) 0.027(4) 0.021(4) -0.004(3) 0.005(3) -0.002(3)
C76 0.029(4) 0.030(4) 0.039(4) 0.008(4) 0.012(3) 0.002(3)
C77 0.049(6) 0.030(4) 0.059(6) 0.014(4) 0.035(4) 0.014(4)
C78 0.047(6) 0.055(6) 0.033(5) 0.016(4) 0.018(4) 0.017(4)
C79 0.056(7) 0.101(9) 0.042(6) 0.018(6) 0.024(5) 0.025(6)
C80 0.036(6) 0.083(8) 0.054(6) 0.024(6) 0.007(4) 0.000(5)
C81 0.053(7) 0.123(13) 0.067(8) 0.039(9) 0.028(6) 0.037(8)
C82 0.092(10) 0.091(11) 0.067(8) 0.022(8) 0.016(7) 0.034(9)
C83 0.066(7) 0.038(5) 0.065(7) -0.004(5) -0.009(5) -0.010(4)
C84 0.049(5) 0.031(4) 0.032(4) -0.006(4) -0.002(3) 0.005(4)
C85 0.052(6) 0.033(5) 0.115(9) 0.001(6) 0.048(6) -0.002(4)
 
_geom_special_details
;
 All esds (except the esd in the dihedral angle between two l.s. planes)
 are estimated using the full covariance matrix.  The cell esds are taken
 into account individually in the estimation of esds in distances, angles
 and torsion angles; correlations between esds in cell parameters are only
 used when they are defined by crystal symmetry.  An approximate (isotropic)
 treatment of cell esds is used for estimating esds involving l.s. planes.
;
 
loop_
 _geom_bond_atom_site_label_1
 _geom_bond_atom_site_label_2
 _geom_bond_distance
 _geom_bond_site_symmetry_2
 _geom_bond_publ_flag
O1 C4 1.429(9) . ?
O1 C5 1.440(8) . ?
N1 C6 1.347(8) . ?
N1 C1 1.463(9) . ?
N1 H1A 0.8600 . ?
C1 C5 1.520(9) . ?
C1 C2 1.538(10) . ?
C1 H1B 0.9800 . ?
O2 C6 1.244(8) . ?
N2 C22 1.336(9) . ?
N2 C17' 1.468(9) . ?
N2 H2A 0.8600 . ?
C2 C3 1.536(10) . ?
C2 H2B 0.9700 . ?
C2 H2C 0.9700 . ?
O3 C10 1.409(9) . ?
O3 C9 1.446(9) . ?
N3 C38 1.347(9) . ?
N3 C33' 1.458(9) . ?
N3 H3A 0.8600 . ?
C3 C4 1.533(9) . ?
C3 C12 1.536(11) . ?
C3 H3B 0.9800 . ?
O4 C10 1.401(12) . ?
O4 C11 1.422(12) . ?
N4 C55' 1.346(9) . ?
N4 C54 1.461(9) . ?
N4 H4A 0.8600 . ?
C4 C13 1.523(10) . ?
C4 H4B 0.9800 . ?
O5 C20 1.433(9) . ?
O5 C21 1.443(8) . ?
N5 C74 1.340(9) . ?
N5 C72 1.453(9) . ?
N5 H5A 0.8600 . ?
C5 C16 1.524(10) . ?
C5 H5B 0.9800 . ?
O6 C22 1.249(8) . ?
C6 C7 1.475(10) . ?
O7 C26 1.403(12) . ?
O7 C25 1.444(10) . ?
C7 C8 1.330(10) . ?
C7 H7A 0.9300 . ?
C8 C9 1.497(9) . ?
C8 H8A 0.9300 . ?
O8 C26 1.376(12) . ?
O8 C27 1.408(13) . ?
O9 C36 1.440(9) . ?
O9 C37 1.440(9) . ?
C9 C17 1.516(12) . ?
C9 H9A 0.9800 . ?
O10 C38 1.245(8) . ?
C10 H10A 0.9700 . ?
C10 H10B 0.9700 . ?
O11 C42 1.392(10) . ?
O11 C41 1.454(9) . ?
C11 H11A 0.9600 . ?
C11 H11B 0.9600 . ?
C11 H11C 0.9600 . ?
C12 H12A 0.9600 . ?
C12 H12B 0.9600 . ?
C12 H12C 0.9600 . ?
O12 C42 1.398(10) . ?
O12 C43 1.415(14) . ?
O13 C55 1.433(9) . ?
O13 C51 1.435(9) . ?
C13 C14 1.509(11) . ?
C13 H13A 0.9700 . ?
C13 H13B 0.9700 . ?
O14 C55' 1.250(8) . ?
C14 C15 1.312(12) . ?
C14 H14A 0.9300 . ?
O15 C60 1.400(10) . ?
O15 C59 1.452(9) . ?
C15 H15A 0.9300 . ?
C15 H15B 0.9300 . ?
O16 C60 1.394(9) . ?
O16 C61 1.430(10) . ?
C16 H16A 0.9600 . ?
C16 H16B 0.9600 . ?
C16 H16C 0.9600 . ?
C17 H17A 0.9600 . ?
C17 H17B 0.9600 . ?
C17 H17C 0.9600 . ?
C17' C21 1.516(10) . ?
C17' C18 1.543(10) . ?
C17' H17D 0.9800 . ?
O17 C69 1.433(10) . ?
O17 C73 1.435(9) . ?
C18 C19 1.537(10) . ?
C18 H18A 0.9700 . ?
C18 H18B 0.9700 . ?
O18 C74 1.245(8) . ?
C19 C28 1.530(11) . ?
C19 C20 1.541(10) . ?
C19 H19A 0.9800 . ?
O19 C78 1.373(11) . ?
O19 C77 1.459(10) . ?
O20 C78 1.409(10) . ?
O20 C79 1.424(10) . ?
C20 C29 1.524(10) . ?
C20 H20A 0.9800 . ?
C21 C32 1.515(10) . ?
C21 H21A 0.9800 . ?
C22 C23 1.473(10) . ?
C23 C24 1.332(11) . ?
C23 H23A 0.9300 . ?
C24 C25 1.504(10) . ?
C24 H24A 0.9300 . ?
C25 C33 1.524(14) . ?
C25 H25A 0.9800 . ?
C26 H26A 0.9700 . ?
C26 H26B 0.9700 . ?
C27 H27A 0.9600 . ?
C27 H27B 0.9600 . ?
C27 H27C 0.9600 . ?
C28 H28A 0.9600 . ?
C28 H28B 0.9600 . ?
C28 H28C 0.9600 . ?
C29 C30 1.497(12) . ?
C29 H29A 0.9700 . ?
C29 H29B 0.9700 . ?
C30 C31 1.304(13) . ?
C30 H30A 0.9300 . ?
C31 H31A 0.9300 . ?
C31 H31B 0.9300 . ?
C32 H32A 0.9600 . ?
C32 H32B 0.9600 . ?
C32 H32C 0.9600 . ?
C33 H33A 0.9600 . ?
C33 H33B 0.9600 . ?
C33 H33C 0.9600 . ?
C33' C37 1.524(9) . ?
C33' C34 1.524(10) . ?
C33' H33D 0.9800 . ?
C34 C35 1.544(10) . ?
C34 H34A 0.9700 . ?
C34 H34B 0.9700 . ?
C35 C48 1.518(11) . ?
C35 C36 1.525(10) . ?
C35 H35A 0.9800 . ?
C36 C45 1.520(10) . ?
C36 H36A 0.9800 . ?
C37 C49 1.510(11) . ?
C37 H37A 0.9800 . ?
C38 C39 1.478(10) . ?
C39 C40 1.328(10) . ?
C39 H39A 0.9300 . ?
C40 C41 1.504(9) . ?
C40 H40A 0.9300 . ?
C41 C50 1.526(10) . ?
C41 H41A 0.9800 . ?
C42 H42A 0.9700 . ?
C42 H42B 0.9700 . ?
C43 H43A 0.9600 . ?
C43 H43B 0.9600 . ?
C43 H43C 0.9600 . ?
C45 C46 1.499(12) . ?
C45 H45A 0.9700 . ?
C45 H45B 0.9700 . ?
C46 C47 1.308(13) . ?
C46 H46A 0.9300 . ?
C47 H47A 0.9300 . ?
C47 H47B 0.9300 . ?
C48 H48A 0.9600 . ?
C48 H48B 0.9600 . ?
C48 H48C 0.9600 . ?
C49 H49A 0.9600 . ?
C49 H49B 0.9600 . ?
C49 H49C 0.9600 . ?
C50 H50A 0.9600 . ?
C50 H50B 0.9600 . ?
C50 H50C 0.9600 . ?
C51 C62 1.519(10) . ?
C51 C52 1.536(11) . ?
C51 H51A 0.9800 . ?
C52 C65 1.531(12) . ?
C52 C53 1.548(11) . ?
C52 H52A 0.9800 . ?
C53 C54 1.527(11) . ?
C53 H53A 0.9700 . ?
C53 H53B 0.9700 . ?
C54 C55 1.529(10) . ?
C54 H54A 0.9800 . ?
C55 C66 1.520(11) . ?
C55 H55A 0.9800 . ?
C55' C57 1.463(10) . ?
C57 C58 1.342(10) . ?
C57 H57A 0.9300 . ?
C58 C59 1.499(9) . ?
C58 H58A 0.9300 . ?
C59 C67 1.523(10) . ?
C59 H59A 0.9800 . ?
C60 H60A 0.9700 . ?
C60 H60B 0.9700 . ?
C61 H61A 0.9600 . ?
C61 H61B 0.9600 . ?
C61 H61C 0.9600 . ?
C62 C63 1.493(12) . ?
C62 H62A 0.9300 . ?
C63 C64 1.317(13) . ?
C63 H63A 0.9300 . ?
C64 H64A 0.9300 . ?
C64 H64B 0.9300 . ?
C65 H65A 0.9600 . ?
C65 H65B 0.9600 . ?
C65 H65C 0.9600 . ?
C66 H66A 0.9600 . ?
C66 H66B 0.9600 . ?
C66 H66C 0.9600 . ?
C67 H67A 0.9600 . ?
C67 H67B 0.9600 . ?
C67 H67C 0.9600 . ?
C69 C70 1.516(12) . ?
C69 C80 1.529(11) . ?
C69 H69A 0.9800 . ?
C70 C83 1.523(13) . ?
C70 C71 1.550(12) . ?
C70 H70A 0.9800 . ?
C71 C72 1.537(11) . ?
C71 H71A 0.9700 . ?
C71 H71B 0.9700 . ?
C72 C73 1.526(10) . ?
C72 H72A 0.9800 . ?
C73 C84 1.510(11) . ?
C73 H73A 0.9800 . ?
C74 C75 1.487(10) . ?
C75 C76 1.316(10) . ?
C75 H75A 0.9300 . ?
C76 C77 1.501(10) . ?
C76 H76A 0.9300 . ?
C77 C85 1.540(14) . ?
C77 H77A 0.9800 . ?
C78 H78A 0.9700 . ?
C78 H78B 0.9700 . ?
C79 H79A 0.9600 . ?
C79 H79B 0.9600 . ?
C79 H79C 0.9600 . ?
C80 C81 1.499(19) . ?
C80 H80A 0.9700 . ?
C80 H80B 0.9700 . ?
C81 C82 1.23(2) . ?
C81 H81A 0.9300 . ?
C83 H83A 0.9600 . ?
C83 H83B 0.9600 . ?
C83 H83C 0.9600 . ?
C84 H84A 0.9600 . ?
C84 H84B 0.9600 . ?
C84 H84C 0.9600 . ?
C85 H85A 0.9600 . ?
C85 H85B 0.9600 . ?
C85 H85C 0.9600 . ?
 
loop_
 _geom_angle_atom_site_label_1
 _geom_angle_atom_site_label_2
 _geom_angle_atom_site_label_3
 _geom_angle
 _geom_angle_site_symmetry_1
 _geom_angle_site_symmetry_3
 _geom_angle_publ_flag
C4 O1 C5 112.0(5) . . ?
C6 N1 C1 120.3(5) . . ?
C6 N1 H1A 119.8 . . ?
C1 N1 H1A 119.8 . . ?
N1 C1 C5 111.6(6) . . ?
N1 C1 C2 112.3(6) . . ?
C5 C1 C2 109.5(6) . . ?
N1 C1 H1B 107.8 . . ?
C5 C1 H1B 107.8 . . ?
C2 C1 H1B 107.8 . . ?
C22 N2 C17' 121.0(5) . . ?
C22 N2 H2A 119.5 . . ?
C17' N2 H2A 119.5 . . ?
C3 C2 C1 113.5(6) . . ?
C3 C2 H2B 108.9 . . ?
C1 C2 H2B 108.9 . . ?
C3 C2 H2C 108.9 . . ?
C1 C2 H2C 108.9 . . ?
H2B C2 H2C 107.7 . . ?
C10 O3 C9 113.3(6) . . ?
C38 N3 C33' 121.0(6) . . ?
C38 N3 H3A 119.5 . . ?
C33' N3 H3A 119.5 . . ?
C4 C3 C2 108.0(6) . . ?
C4 C3 C12 112.5(6) . . ?
C2 C3 C12 114.2(6) . . ?
C4 C3 H3B 107.3 . . ?
C2 C3 H3B 107.3 . . ?
C12 C3 H3B 107.3 . . ?
C10 O4 C11 113.2(7) . . ?
C55' N4 C54 121.2(6) . . ?
C55' N4 H4A 119.4 . . ?
C54 N4 H4A 119.4 . . ?
O1 C4 C13 106.8(6) . . ?
O1 C4 C3 110.5(6) . . ?
C13 C4 C3 115.3(6) . . ?
O1 C4 H4B 108.0 . . ?
C13 C4 H4B 108.0 . . ?
C3 C4 H4B 108.0 . . ?
C20 O5 C21 111.6(5) . . ?
C74 N5 C72 121.6(5) . . ?
C74 N5 H5A 119.2 . . ?
C72 N5 H5A 119.2 . . ?
O1 C5 C1 112.1(6) . . ?
O1 C5 C16 107.4(5) . . ?
C1 C5 C16 115.4(6) . . ?
O1 C5 H5B 107.2 . . ?
C1 C5 H5B 107.2 . . ?
C16 C5 H5B 107.2 . . ?
O2 C6 N1 121.7(6) . . ?
O2 C6 C7 123.3(6) . . ?
N1 C6 C7 115.0(6) . . ?
C26 O7 C25 112.8(7) . . ?
C8 C7 C6 125.7(6) . . ?
C8 C7 H7A 117.1 . . ?
C6 C7 H7A 117.1 . . ?
C7 C8 C9 128.7(7) . . ?
C7 C8 H8A 115.6 . . ?
C9 C8 H8A 115.6 . . ?
C26 O8 C27 112.5(8) . . ?
C36 O9 C37 111.3(5) . . ?
O3 C9 C8 105.3(6) . . ?
O3 C9 C17 109.9(6) . . ?
C8 C9 C17 111.5(7) . . ?
O3 C9 H9A 110.0 . . ?
C8 C9 H9A 110.0 . . ?
C17 C9 H9A 110.0 . . ?
O3 C10 O4 113.5(7) . . ?
O3 C10 H10A 108.9 . . ?
O4 C10 H10A 108.9 . . ?
O3 C10 H10B 108.9 . . ?
O4 C10 H10B 108.9 . . ?
H10A C10 H10B 107.7 . . ?
C42 O11 C41 113.1(6) . . ?
O4 C11 H11A 109.5 . . ?
O4 C11 H11B 109.5 . . ?
H11A C11 H11B 109.5 . . ?
O4 C11 H11C 109.5 . . ?
H11A C11 H11C 109.5 . . ?
H11B C11 H11C 109.5 . . ?
C3 C12 H12A 109.5 . . ?
C3 C12 H12B 109.5 . . ?
H12A C12 H12B 109.5 . . ?
C3 C12 H12C 109.5 . . ?
H12A C12 H12C 109.5 . . ?
H12B C12 H12C 109.5 . . ?
C42 O12 C43 112.4(8) . . ?
C55 O13 C51 111.2(5) . . ?
C14 C13 C4 111.9(6) . . ?
C14 C13 H13A 109.2 . . ?
C4 C13 H13A 109.2 . . ?
C14 C13 H13B 109.2 . . ?
C4 C13 H13B 109.2 . . ?
H13A C13 H13B 107.9 . . ?
C15 C14 C13 124.3(8) . . ?
C15 C14 H14A 117.8 . . ?
C13 C14 H14A 117.8 . . ?
C60 O15 C59 114.4(6) . . ?
C14 C15 H15A 120.0 . . ?
C14 C15 H15B 120.0 . . ?
H15A C15 H15B 120.0 . . ?
C60 O16 C61 113.0(6) . . ?
C5 C16 H16A 109.5 . . ?
C5 C16 H16B 109.5 . . ?
H16A C16 H16B 109.5 . . ?
C5 C16 H16C 109.5 . . ?
H16A C16 H16C 109.5 . . ?
H16B C16 H16C 109.5 . . ?
C9 C17 H17A 109.5 . . ?
C9 C17 H17B 109.5 . . ?
H17A C17 H17B 109.5 . . ?
C9 C17 H17C 109.5 . . ?
H17A C17 H17C 109.5 . . ?
H17B C17 H17C 109.5 . . ?
N2 C17' C21 111.7(5) . . ?
N2 C17' C18 111.4(6) . . ?
C21 C17' C18 109.0(6) . . ?
N2 C17' H17D 108.2 . . ?
C21 C17' H17D 108.2 . . ?
C18 C17' H17D 108.2 . . ?
C69 O17 C73 110.8(6) . . ?
C19 C18 C17' 113.0(6) . . ?
C19 C18 H18A 109.0 . . ?
C17' C18 H18A 109.0 . . ?
C19 C18 H18B 109.0 . . ?
C17' C18 H18B 109.0 . . ?
H18A C18 H18B 107.8 . . ?
C28 C19 C20 112.5(6) . . ?
C28 C19 C18 114.2(6) . . ?
C20 C19 C18 108.3(6) . . ?
C28 C19 H19A 107.2 . . ?
C20 C19 H19A 107.2 . . ?
C18 C19 H19A 107.2 . . ?
C78 O19 C77 114.5(7) . . ?
C78 O20 C79 111.4(7) . . ?
O5 C20 C29 107.1(5) . . ?
O5 C20 C19 110.8(6) . . ?
C29 C20 C19 114.6(6) . . ?
O5 C20 H20A 108.0 . . ?
C29 C20 H20A 108.0 . . ?
C19 C20 H20A 108.0 . . ?
O5 C21 C17' 111.1(6) . . ?
O5 C21 C32 107.3(5) . . ?
C17' C21 C32 114.9(6) . . ?
O5 C21 H21A 107.8 . . ?
C17' C21 H21A 107.8 . . ?
C32 C21 H21A 107.8 . . ?
O6 C22 N2 121.5(6) . . ?
O6 C22 C23 123.3(6) . . ?
N2 C22 C23 115.2(6) . . ?
C24 C23 C22 126.3(6) . . ?
C24 C23 H23A 116.9 . . ?
C22 C23 H23A 116.9 . . ?
C23 C24 C25 129.5(7) . . ?
C23 C24 H24A 115.3 . . ?
C25 C24 H24A 115.3 . . ?
O7 C25 C24 108.3(6) . . ?
O7 C25 C33 106.3(7) . . ?
C24 C25 C33 110.7(7) . . ?
O7 C25 H25A 110.5 . . ?
C24 C25 H25A 110.5 . . ?
C33 C25 H25A 110.5 . . ?
O8 C26 O7 113.2(8) . . ?
O8 C26 H26A 108.9 . . ?
O7 C26 H26A 108.9 . . ?
O8 C26 H26B 108.9 . . ?
O7 C26 H26B 108.9 . . ?
H26A C26 H26B 107.7 . . ?
O8 C27 H27A 109.5 . . ?
O8 C27 H27B 109.5 . . ?
H27A C27 H27B 109.5 . . ?
O8 C27 H27C 109.5 . . ?
H27A C27 H27C 109.5 . . ?
H27B C27 H27C 109.5 . . ?
C19 C28 H28A 109.5 . . ?
C19 C28 H28B 109.5 . . ?
H28A C28 H28B 109.5 . . ?
C19 C28 H28C 109.5 . . ?
H28A C28 H28C 109.5 . . ?
H28B C28 H28C 109.5 . . ?
C30 C29 C20 112.3(6) . . ?
C30 C29 H29A 109.1 . . ?
C20 C29 H29A 109.1 . . ?
C30 C29 H29B 109.1 . . ?
C20 C29 H29B 109.1 . . ?
H29A C29 H29B 107.9 . . ?
C31 C30 C29 125.4(9) . . ?
C31 C30 H30A 117.3 . . ?
C29 C30 H30A 117.3 . . ?
C30 C31 H31A 120.0 . . ?
C30 C31 H31B 120.0 . . ?
H31A C31 H31B 120.0 . . ?
C21 C32 H32A 109.5 . . ?
C21 C32 H32B 109.5 . . ?
H32A C32 H32B 109.5 . . ?
C21 C32 H32C 109.5 . . ?
H32A C32 H32C 109.5 . . ?
H32B C32 H32C 109.5 . . ?
C25 C33 H33A 109.5 . . ?
C25 C33 H33B 109.5 . . ?
H33A C33 H33B 109.5 . . ?
C25 C33 H33C 109.5 . . ?
H33A C33 H33C 109.5 . . ?
H33B C33 H33C 109.5 . . ?
N3 C33' C37 110.9(6) . . ?
N3 C33' C34 112.5(6) . . ?
C37 C33' C34 109.6(6) . . ?
N3 C33' H33D 107.9 . . ?
C37 C33' H33D 107.9 . . ?
C34 C33' H33D 107.9 . . ?
C33' C34 C35 113.1(6) . . ?
C33' C34 H34A 109.0 . . ?
C35 C34 H34A 109.0 . . ?
C33' C34 H34B 109.0 . . ?
C35 C34 H34B 109.0 . . ?
H34A C34 H34B 107.8 . . ?
C48 C35 C36 113.2(6) . . ?
C48 C35 C34 113.3(6) . . ?
C36 C35 C34 108.4(6) . . ?
C48 C35 H35A 107.2 . . ?
C36 C35 H35A 107.2 . . ?
C34 C35 H35A 107.2 . . ?
O9 C36 C45 108.0(6) . . ?
O9 C36 C35 110.4(6) . . ?
C45 C36 C35 115.5(7) . . ?
O9 C36 H36A 107.5 . . ?
C45 C36 H36A 107.5 . . ?
C35 C36 H36A 107.5 . . ?
O9 C37 C49 108.0(5) . . ?
O9 C37 C33' 110.6(6) . . ?
C49 C37 C33' 114.3(6) . . ?
O9 C37 H37A 107.9 . . ?
C49 C37 H37A 107.9 . . ?
C33' C37 H37A 107.9 . . ?
O10 C38 N3 121.6(6) . . ?
O10 C38 C39 123.1(6) . . ?
N3 C38 C39 115.3(6) . . ?
C40 C39 C38 124.4(6) . . ?
C40 C39 H39A 117.8 . . ?
C38 C39 H39A 117.8 . . ?
C39 C40 C41 127.7(7) . . ?
C39 C40 H40A 116.2 . . ?
C41 C40 H40A 116.2 . . ?
O11 C41 C40 106.0(6) . . ?
O11 C41 C50 109.8(6) . . ?
C40 C41 C50 110.8(6) . . ?
O11 C41 H41A 110.1 . . ?
C40 C41 H41A 110.1 . . ?
C50 C41 H41A 110.1 . . ?
O11 C42 O12 113.7(7) . . ?
O11 C42 H42A 108.8 . . ?
O12 C42 H42A 108.8 . . ?
O11 C42 H42B 108.8 . . ?
O12 C42 H42B 108.8 . . ?
H42A C42 H42B 107.7 . . ?
O12 C43 H43A 109.5 . . ?
O12 C43 H43B 109.5 . . ?
H43A C43 H43B 109.5 . . ?
O12 C43 H43C 109.5 . . ?
H43A C43 H43C 109.5 . . ?
H43B C43 H43C 109.5 . . ?
C46 C45 C36 111.1(6) . . ?
C46 C45 H45A 109.4 . . ?
C36 C45 H45A 109.4 . . ?
C46 C45 H45B 109.4 . . ?
C36 C45 H45B 109.4 . . ?
H45A C45 H45B 108.0 . . ?
C47 C46 C45 125.3(10) . . ?
C47 C46 H46A 117.3 . . ?
C45 C46 H46A 117.3 . . ?
C46 C47 H47A 120.0 . . ?
C46 C47 H47B 120.0 . . ?
H47A C47 H47B 120.0 . . ?
C35 C48 H48A 109.5 . . ?
C35 C48 H48B 109.5 . . ?
H48A C48 H48B 109.5 . . ?
C35 C48 H48C 109.5 . . ?
H48A C48 H48C 109.5 . . ?
H48B C48 H48C 109.5 . . ?
C37 C49 H49A 109.5 . . ?
C37 C49 H49B 109.5 . . ?
H49A C49 H49B 109.5 . . ?
C37 C49 H49C 109.5 . . ?
H49A C49 H49C 109.5 . . ?
H49B C49 H49C 109.5 . . ?
C41 C50 H50A 109.5 . . ?
C41 C50 H50B 109.5 . . ?
H50A C50 H50B 109.5 . . ?
C41 C50 H50C 109.5 . . ?
H50A C50 H50C 109.5 . . ?
H50B C50 H50C 109.5 . . ?
O13 C51 C62 107.8(6) . . ?
O13 C51 C52 109.7(6) . . ?
C62 C51 C52 113.7(7) . . ?
O13 C51 H51A 108.5 . . ?
C62 C51 H51A 108.5 . . ?
C52 C51 H51A 108.5 . . ?
C51 C52 C65 112.9(6) . . ?
C51 C52 C53 108.2(7) . . ?
C65 C52 C53 113.9(7) . . ?
C51 C52 H52A 107.1 . . ?
C65 C52 H52A 107.1 . . ?
C53 C52 H52A 107.1 . . ?
C54 C53 C52 113.7(6) . . ?
C54 C53 H53A 108.8 . . ?
C52 C53 H53A 108.8 . . ?
C54 C53 H53B 108.8 . . ?
C52 C53 H53B 108.8 . . ?
H53A C53 H53B 107.7 . . ?
N4 C54 C53 112.4(6) . . ?
N4 C54 C55 111.4(6) . . ?
C53 C54 C55 109.3(6) . . ?
N4 C54 H54A 107.8 . . ?
C53 C54 H54A 107.8 . . ?
C55 C54 H54A 107.8 . . ?
O13 C55 C66 107.3(6) . . ?
O13 C55 C54 110.7(6) . . ?
C66 C55 C54 114.6(6) . . ?
O13 C55 H55A 108.0 . . ?
C66 C55 H55A 108.0 . . ?
C54 C55 H55A 108.0 . . ?
O14 C55' N4 121.3(7) . . ?
O14 C55' C57 123.7(6) . . ?
N4 C55' C57 115.0(6) . . ?
C58 C57 C55' 125.4(6) . . ?
C58 C57 H57A 117.3 . . ?
C55' C57 H57A 117.3 . . ?
C57 C58 C59 127.6(7) . . ?
C57 C58 H58A 116.2 . . ?
C59 C58 H58A 116.2 . . ?
O15 C59 C58 106.6(5) . . ?
O15 C59 C67 109.6(6) . . ?
C58 C59 C67 111.1(6) . . ?
O15 C59 H59A 109.8 . . ?
C58 C59 H59A 109.8 . . ?
C67 C59 H59A 109.8 . . ?
O16 C60 O15 114.8(7) . . ?
O16 C60 H60A 108.6 . . ?
O15 C60 H60A 108.6 . . ?
O16 C60 H60B 108.6 . . ?
O15 C60 H60B 108.6 . . ?
H60A C60 H60B 107.5 . . ?
O16 C61 H61A 109.5 . . ?
O16 C61 H61B 109.5 . . ?
H61A C61 H61B 109.5 . . ?
O16 C61 H61C 109.5 . . ?
H61A C61 H61C 109.5 . . ?
H61B C61 H61C 109.5 . . ?
C63 C62 C51 116.8(7) . . ?
C63 C62 H62A 121.6 . . ?
C51 C62 H62A 121.6 . . ?
C64 C63 C62 126.5(8) . . ?
C64 C63 H63A 116.8 . . ?
C62 C63 H63A 116.8 . . ?
C63 C64 H64A 120.0 . . ?
C63 C64 H64B 120.0 . . ?
H64A C64 H64B 120.0 . . ?
C52 C65 H65A 109.5 . . ?
C52 C65 H65B 109.5 . . ?
H65A C65 H65B 109.5 . . ?
C52 C65 H65C 109.5 . . ?
H65A C65 H65C 109.5 . . ?
H65B C65 H65C 109.5 . . ?
C55 C66 H66A 109.5 . . ?
C55 C66 H66B 109.5 . . ?
H66A C66 H66B 109.5 . . ?
C55 C66 H66C 109.5 . . ?
H66A C66 H66C 109.5 . . ?
H66B C66 H66C 109.5 . . ?
C59 C67 H67A 109.5 . . ?
C59 C67 H67B 109.5 . . ?
H67A C67 H67B 109.5 . . ?
C59 C67 H67C 109.5 . . ?
H67A C67 H67C 109.5 . . ?
H67B C67 H67C 109.5 . . ?
O17 C69 C70 109.7(6) . . ?
O17 C69 C80 108.3(7) . . ?
C70 C69 C80 115.2(8) . . ?
O17 C69 H69A 107.8 . . ?
C70 C69 H69A 107.8 . . ?
C80 C69 H69A 107.8 . . ?
C69 C70 C83 113.5(8) . . ?
C69 C70 C71 108.9(7) . . ?
C83 C70 C71 112.8(8) . . ?
C69 C70 H70A 107.1 . . ?
C83 C70 H70A 107.1 . . ?
C71 C70 H70A 107.1 . . ?
C72 C71 C70 113.4(6) . . ?
C72 C71 H71A 108.9 . . ?
C70 C71 H71A 108.9 . . ?
C72 C71 H71B 108.9 . . ?
C70 C71 H71B 108.9 . . ?
H71A C71 H71B 107.7 . . ?
N5 C72 C73 111.5(6) . . ?
N5 C72 C71 113.8(6) . . ?
C73 C72 C71 109.6(6) . . ?
N5 C72 H72A 107.2 . . ?
C73 C72 H72A 107.2 . . ?
C71 C72 H72A 107.2 . . ?
O17 C73 C84 108.0(6) . . ?
O17 C73 C72 110.7(6) . . ?
C84 C73 C72 115.2(6) . . ?
O17 C73 H73A 107.5 . . ?
C84 C73 H73A 107.5 . . ?
C72 C73 H73A 107.5 . . ?
O18 C74 N5 122.2(6) . . ?
O18 C74 C75 123.4(6) . . ?
N5 C74 C75 114.3(6) . . ?
C76 C75 C74 127.2(6) . . ?
C76 C75 H75A 116.4 . . ?
C74 C75 H75A 116.4 . . ?
C75 C76 C77 129.6(7) . . ?
C75 C76 H76A 115.2 . . ?
C77 C76 H76A 115.2 . . ?
O19 C77 C76 107.6(6) . . ?
O19 C77 C85 106.3(7) . . ?
C76 C77 C85 108.9(8) . . ?
O19 C77 H77A 111.3 . . ?
C76 C77 H77A 111.3 . . ?
C85 C77 H77A 111.3 . . ?
O19 C78 O20 114.5(7) . . ?
O19 C78 H78A 108.6 . . ?
O20 C78 H78A 108.6 . . ?
O19 C78 H78B 108.6 . . ?
O20 C78 H78B 108.6 . . ?
H78A C78 H78B 107.6 . . ?
O20 C79 H79A 109.5 . . ?
O20 C79 H79B 109.5 . . ?
H79A C79 H79B 109.5 . . ?
O20 C79 H79C 109.5 . . ?
H79A C79 H79C 109.5 . . ?
H79B C79 H79C 109.5 . . ?
C81 C80 C69 115.4(10) . . ?
C81 C80 H80A 108.4 . . ?
C69 C80 H80A 108.4 . . ?
C81 C80 H80B 108.4 . . ?
C69 C80 H80B 108.4 . . ?
H80A C80 H80B 107.5 . . ?
C82 C81 C80 129.1(12) . . ?
C82 C81 H81A 115.5 . . ?
C80 C81 H81A 115.5 . . ?
C70 C83 H83A 109.5 . . ?
C70 C83 H83B 109.5 . . ?
H83A C83 H83B 109.5 . . ?
C70 C83 H83C 109.5 . . ?
H83A C83 H83C 109.5 . . ?
H83B C83 H83C 109.5 . . ?
C73 C84 H84A 109.5 . . ?
C73 C84 H84B 109.5 . . ?
H84A C84 H84B 109.5 . . ?
C73 C84 H84C 109.5 . . ?
H84A C84 H84C 109.5 . . ?
H84B C84 H84C 109.5 . . ?
C77 C85 H85A 109.5 . . ?
C77 C85 H85B 109.5 . . ?
H85A C85 H85B 109.5 . . ?
C77 C85 H85C 109.5 . . ?
H85A C85 H85C 109.5 . . ?
H85B C85 H85C 109.5 . . ?
 
_refine_diff_density_max    0.423
_refine_diff_density_min   -0.266
_refine_diff_density_rms    0.057

_shelx_res_file
;
TITL JPB3173_a.res in P2(1)
    JPB3173_a.res
    created by SHELXL-2019/1 at 14:41:33 on 03-Aug-2023
REM Old TITL JPB3173 in P2(1)
REM SHELXT solution in P2(1): R1 0.135, Rweak 0.038, Alpha 0.005
REM <I/s>   0.603 for   12 systematic absences,  Orientation as input
REM Flack x =  0.181 ( 0.135 ) from  4666 Parsons' quotients
REM Formula found by SHELXT:  C80 N6 O24

CELL  1.54178  12.6337  19.5169  18.4105   90.000   91.690   90.000
ZERR   10.000   0.0009   0.0015   0.0013    0.000    0.005    0.000
LATT -1
SYMM -X, 1/2+Y, -Z
SFAC C H N O
UNIT 170 290 10 40
TEMP 23.000
L.S. 10
BOND $H
ACTA
LIST 6
FMAP 2
PLAN 20
WGHT    0.068000
BASF   0.23219
FVAR       0.42896
O1    4    0.650346    0.590658    0.155353    11.00000    0.02507    0.02882 =
         0.02444    0.00006    0.00816   -0.00234
N1    3    0.444740    0.522849    0.200923    11.00000    0.02006    0.02708 =
         0.01837   -0.00123    0.00634   -0.00190
AFIX  43
H1A   2    0.458435    0.512791    0.156702    11.00000   -1.20000
AFIX   0
C1    1    0.526800    0.553685    0.248127    11.00000    0.02046    0.02880 =
         0.02169   -0.00106    0.00375   -0.00312
AFIX  13
H1B   2    0.527235    0.529287    0.294659    11.00000   -1.20000
AFIX   0
O2    4    0.324997    0.523881    0.289999    11.00000    0.02270    0.03219 =
         0.01784    0.00038    0.00704    0.00079
N2    3    0.819697    0.385461   -0.200718    11.00000    0.01904    0.03191 =
         0.02185    0.00308    0.00664    0.00025
AFIX  43
H2A   2    0.876166    0.382313   -0.225472    11.00000   -1.20000
AFIX   0
C2    1    0.505017    0.629767    0.263462    11.00000    0.02722    0.02973 =
         0.02386   -0.00373    0.00856   -0.00240
AFIX  23
H2B   2    0.431273    0.635066    0.275600    11.00000   -1.20000
H2C   2    0.547921    0.643995    0.305347    11.00000   -1.20000
AFIX   0
O3    4    0.002512    0.512722    0.214552    11.00000    0.01960    0.05361 =
         0.03743   -0.01539    0.00399    0.00416
N3    3    0.582286    0.470154   -0.025175    11.00000    0.02016    0.02605 =
         0.02192   -0.00299    0.00731    0.00082
AFIX  43
H3A   2    0.628012    0.451858   -0.052922    11.00000   -1.20000
AFIX   0
C3    1    0.528681    0.676992    0.199214    11.00000    0.02810    0.02609 =
         0.02755   -0.00291    0.00678   -0.00113
AFIX  13
H3B   2    0.528839    0.724133    0.217547    11.00000   -1.20000
AFIX   0
O4    4   -0.010238    0.622488    0.265970    11.00000    0.04350    0.04998 =
         0.04333   -0.01777    0.00431    0.00907
N4    3    0.116660    0.389333    0.635654    11.00000    0.02839    0.02518 =
         0.02109   -0.00068    0.00885   -0.00282
AFIX  43
H4A   2    0.154851    0.409685    0.604328    11.00000   -1.20000
AFIX   0
C4    1    0.641036    0.661274    0.174736    11.00000    0.02248    0.02992 =
         0.02426   -0.00242    0.00440   -0.00341
AFIX  13
H4B   2    0.690242    0.670228    0.215785    11.00000   -1.20000
AFIX   0
O5    4    0.773219    0.373919   -0.360578    11.00000    0.02604    0.03006 =
         0.02367   -0.00005    0.00633    0.00061
N5    3    0.332219    0.475456    0.441294    11.00000    0.03082    0.02950 =
         0.01553    0.00457    0.00744    0.00419
AFIX  43
H5A   2    0.350410    0.491235    0.399871    11.00000   -1.20000
AFIX   0
C5    1    0.635964    0.546025    0.216523    11.00000    0.02699    0.02816 =
         0.02233    0.00241    0.00478   -0.00015
AFIX  13
H5B   2    0.687800    0.559697    0.254440    11.00000   -1.20000
AFIX   0
O6    4    0.747224    0.384823   -0.090220    11.00000    0.02551    0.03507 =
         0.02539    0.00277    0.01053    0.00555
C6    1    0.347819    0.510126    0.226373    11.00000    0.02550    0.01936 =
         0.02233    0.00162    0.00626    0.00062
O7    4    0.892046    0.256191    0.064094    11.00000    0.03315    0.04158 =
         0.04096    0.01355    0.00405    0.00453
C7    1    0.272037    0.479581    0.173189    11.00000    0.02384    0.02851 =
         0.02181   -0.00436    0.00552    0.00015
AFIX  43
H7A   2    0.298876    0.464462    0.129506    11.00000   -1.20000
AFIX   0
C8    1    0.168705    0.471767    0.182230    11.00000    0.02591    0.03446 =
         0.02398   -0.00521    0.00410   -0.00148
AFIX  43
H8A   2    0.131475    0.450648    0.144082    11.00000   -1.20000
AFIX   0
O8    4    0.715350    0.223935    0.065616    11.00000    0.04150    0.04667 =
         0.09028    0.01070   -0.00392   -0.00756
O9    4    0.647415    0.565204   -0.142848    11.00000    0.02463    0.03174 =
         0.02888    0.00213    0.01040    0.00109
C9    1    0.104242    0.492400    0.245571    11.00000    0.01771    0.04474 =
         0.03023   -0.00542    0.00823    0.00086
AFIX  13
H9A   2    0.137739    0.531222    0.270985    11.00000   -1.20000
AFIX   0
O10   4    0.459691    0.454434    0.060449    11.00000    0.02803    0.02757 =
         0.02497   -0.00335    0.01186    0.00092
C10   1   -0.054262    0.556782    0.259863    11.00000    0.03111    0.05814 =
         0.05581   -0.01982    0.01530    0.00855
AFIX  23
H10A  2   -0.056914    0.536565    0.307906    11.00000   -1.20000
H10B  2   -0.126416    0.560700    0.240819    11.00000   -1.20000
AFIX   0
O11   4    0.322087    0.256524    0.068431    11.00000    0.03541    0.02856 =
         0.03640   -0.00359    0.01092   -0.00367
C11   1   -0.012391    0.659113    0.199190    11.00000    0.05247    0.05315 =
         0.04620   -0.01541   -0.00144    0.00820
AFIX  33
H11A  2    0.018646    0.703551    0.206641    11.00000   -1.50000
H11B  2    0.027095    0.634336    0.163996    11.00000   -1.50000
H11C  2   -0.084369    0.664182    0.181840    11.00000   -1.50000
AFIX   0
C12   1    0.446203    0.673419    0.136332    11.00000    0.02776    0.03405 =
         0.02955    0.00203    0.00658    0.00153
AFIX  33
H12A  2    0.377348    0.683592    0.154229    11.00000   -1.50000
H12B  2    0.463742    0.706206    0.099725    11.00000   -1.50000
H12C  2    0.445974    0.628225    0.115744    11.00000   -1.50000
AFIX   0
O12   4    0.168129    0.291389    0.125165    11.00000    0.04329    0.04974 =
         0.09216   -0.02356    0.03426   -0.00858
O13   4    0.179972    0.296245    0.514495    11.00000    0.03386    0.02469 =
         0.02476    0.00239    0.01043    0.00020
C13   1    0.677387    0.702795    0.110002    11.00000    0.02995    0.03923 =
         0.02753    0.00105    0.00643   -0.00674
AFIX  23
H13A  2    0.748765    0.689151    0.098423    11.00000   -1.20000
H13B  2    0.631551    0.692915    0.068113    11.00000   -1.20000
AFIX   0
O14   4    0.039902    0.393760    0.745108    11.00000    0.02280    0.03546 =
         0.02197    0.00065    0.00842   -0.00536
C14   1    0.675556    0.778767    0.125082    11.00000    0.04023    0.03449 =
         0.02881    0.00355    0.00544   -0.00549
AFIX  43
H14A  2    0.610534    0.801075    0.121959    11.00000   -1.20000
AFIX   0
O15   4    0.176579    0.531159    0.902220    11.00000    0.02895    0.05048 =
         0.02100   -0.00242    0.00486   -0.01029
C15   1    0.759653    0.815440    0.142311    11.00000    0.04585    0.04392 =
         0.04031    0.00828   -0.00390   -0.01331
AFIX  93
H15A  2    0.825875    0.794699    0.145890    11.00000   -1.20000
H15B  2    0.753033    0.862172    0.150944    11.00000   -1.20000
AFIX   0
O16   4    0.086483    0.489426    1.003201    11.00000    0.04040    0.04409 =
         0.02768   -0.00270    0.01160   -0.00776
C16   1    0.664859    0.473750    0.192808    11.00000    0.02970    0.03150 =
         0.03432   -0.00126    0.00705    0.00511
AFIX  33
H16A  2    0.656070    0.442619    0.232549    11.00000   -1.50000
H16B  2    0.619477    0.460191    0.152602    11.00000   -1.50000
H16C  2    0.737229    0.472915    0.178333    11.00000   -1.50000
AFIX   0
C17   1    0.090185    0.433290    0.297796    11.00000    0.03962    0.06541 =
         0.04535    0.00973    0.00860   -0.00537
AFIX  33
H17A  2    0.157939    0.420043    0.318192    11.00000   -1.50000
H17B  2    0.044880    0.447230    0.336057    11.00000   -1.50000
H17C  2    0.058831    0.395155    0.272218    11.00000   -1.50000
AFIX   0
C17'  1    0.718531    0.401822   -0.237992    11.00000    0.02272    0.03116 =
         0.02229    0.00177    0.00578    0.00427
AFIX  13
H17D  2    0.683830    0.438052   -0.210555    11.00000   -1.20000
AFIX   0
O17   4    0.532326    0.410294    0.386666    11.00000    0.02877    0.03881 =
         0.02835    0.00977    0.00769    0.00408
C18   1    0.644368    0.338997   -0.241185    11.00000    0.02185    0.03218 =
         0.02699    0.00365    0.00795    0.00093
AFIX  23
H18A  2    0.641745    0.318788   -0.193136    11.00000   -1.20000
H18B  2    0.573395    0.354017   -0.254972    11.00000   -1.20000
AFIX   0
O18   4    0.224319    0.486234    0.536668    11.00000    0.03704    0.03042 =
         0.02018    0.00347    0.00967    0.00186
C19   1    0.679750    0.284111   -0.295235    11.00000    0.02589    0.02952 =
         0.03247    0.00205    0.00688    0.00209
AFIX  13
H19A  2    0.620416    0.252269   -0.302573    11.00000   -1.20000
AFIX   0
O19   4    0.026149    0.658261    0.543067    11.00000    0.04016    0.03689 =
         0.04452    0.01139    0.01818    0.01000
O20   4    0.130498    0.664882    0.649950    11.00000    0.04361    0.07957 =
         0.04465    0.02205    0.01744    0.02344
C20   1    0.698133    0.319209   -0.368780    11.00000    0.02209    0.03411 =
         0.02744   -0.00209    0.00345    0.00154
AFIX  13
H20A  2    0.630667    0.338870   -0.386194    11.00000   -1.20000
AFIX   0
C21   1    0.734397    0.427669   -0.314558    11.00000    0.02408    0.02881 =
         0.02823    0.00087    0.00381    0.00686
AFIX  13
H21A  2    0.665255    0.442237   -0.334550    11.00000   -1.20000
AFIX   0
C22   1    0.825403    0.375385   -0.128937    11.00000    0.02246    0.02440 =
         0.02607    0.00097    0.00771    0.00104
C23   1    0.928348    0.350442   -0.100150    11.00000    0.01948    0.03932 =
         0.02898    0.00205    0.00707    0.00155
AFIX  43
H23A  2    0.984478    0.351155   -0.131707    11.00000   -1.20000
AFIX   0
C24   1    0.948810    0.326962   -0.033279    11.00000    0.02137    0.05196 =
         0.03211    0.00884    0.00639    0.00598
AFIX  43
H24A  2    1.017426    0.311047   -0.024684    11.00000   -1.20000
AFIX   0
C25   1    0.877209    0.322415    0.030373    11.00000    0.03161    0.04299 =
         0.03815    0.01184    0.00914    0.00867
AFIX  13
H25A  2    0.803142    0.328585    0.014396    11.00000   -1.20000
AFIX   0
C26   1    0.814741    0.208452    0.041724    11.00000    0.05638    0.03881 =
         0.06482   -0.00816   -0.00215    0.01037
AFIX  23
H26A  2    0.812141    0.206338   -0.010938    11.00000   -1.20000
H26B  2    0.835121    0.163515    0.059777    11.00000   -1.20000
AFIX   0
C27   1    0.711265    0.225044    0.141948    11.00000    0.04868    0.06201 =
         0.09838    0.02891    0.03210    0.00134
AFIX  33
H27A  2    0.640665    0.236023    0.155959    11.00000   -1.50000
H27B  2    0.730789    0.180865    0.160950    11.00000   -1.50000
H27C  2    0.759557    0.259001    0.160981    11.00000   -1.50000
AFIX   0
C28   1    0.775273    0.241861   -0.268587    11.00000    0.03172    0.03067 =
         0.03421    0.00722    0.00457    0.00041
AFIX  33
H28A  2    0.760112    0.221079   -0.222791    11.00000   -1.50000
H28B  2    0.789720    0.206788   -0.303486    11.00000   -1.50000
H28C  2    0.835907    0.271213   -0.262769    11.00000   -1.50000
AFIX   0
C29   1    0.738223    0.271777   -0.427663    11.00000    0.03080    0.03735 =
         0.03137   -0.00325    0.00559    0.00566
AFIX  23
H29A  2    0.750352    0.298282   -0.471204    11.00000   -1.20000
H29B  2    0.805374    0.252112   -0.411479    11.00000   -1.20000
AFIX   0
C30   1    0.661849    0.215182   -0.445576    11.00000    0.03609    0.03793 =
         0.04530   -0.01069    0.01395   -0.00005
AFIX  43
H30A  2    0.648739    0.183533   -0.409165    11.00000   -1.20000
AFIX   0
C31   1    0.612194    0.206589   -0.507991    11.00000    0.03034    0.04891 =
         0.05660   -0.01485    0.00010   -0.00051
AFIX  93
H31A  2    0.623090    0.237107   -0.545839    11.00000   -1.20000
H31B  2    0.565875    0.169940   -0.514669    11.00000   -1.20000
AFIX   0
C32   1    0.809704    0.487699   -0.320118    11.00000    0.03904    0.03350 =
         0.02923    0.00581    0.00467   -0.00482
AFIX  33
H32A  2    0.786093    0.524506   -0.290030    11.00000   -1.50000
H32B  2    0.879469    0.473781   -0.304167    11.00000   -1.50000
H32C  2    0.811283    0.502858   -0.369680    11.00000   -1.50000
AFIX   0
C33   1    0.908332    0.375407    0.087927    11.00000    0.08082    0.05180 =
         0.04991   -0.00105    0.02873   -0.01206
AFIX  33
H33A  2    0.899762    0.420580    0.067974    11.00000   -1.50000
H33B  2    0.863893    0.370376    0.128997    11.00000   -1.50000
H33C  2    0.980946    0.368646    0.103065    11.00000   -1.50000
AFIX   0
C33'  1    0.568034    0.544263   -0.025774    11.00000    0.02839    0.02627 =
         0.02534    0.00098    0.00940    0.00052
AFIX  13
H33D  2    0.571403    0.560267    0.024696    11.00000   -1.20000
AFIX   0
C34   1    0.461255    0.565681   -0.059071    11.00000    0.02437    0.02583 =
         0.02921   -0.00024    0.00824    0.00187
AFIX  23
H34A  2    0.447944    0.613153   -0.046687    11.00000   -1.20000
H34B  2    0.406110    0.538082   -0.038069    11.00000   -1.20000
AFIX   0
C35   1    0.455008    0.557787   -0.142554    11.00000    0.02281    0.03304 =
         0.03197    0.00452    0.00674    0.00432
AFIX  13
H35A  2    0.392056    0.582823   -0.160092    11.00000   -1.20000
AFIX   0
C36   1    0.550943    0.593137   -0.174132    11.00000    0.02422    0.03246 =
         0.02988    0.00410    0.00659    0.00577
AFIX  13
H36A  2    0.547935    0.641599   -0.160414    11.00000   -1.20000
AFIX   0
C37   1    0.656697    0.579303   -0.066136    11.00000    0.02735    0.02569 =
         0.03017   -0.00021    0.00760   -0.00190
AFIX  13
H37A  2    0.649286    0.628865   -0.059419    11.00000   -1.20000
AFIX   0
C38   1    0.524895    0.429888    0.018199    11.00000    0.01752    0.03028 =
         0.02175   -0.00237    0.00303   -0.00124
C39   1    0.545659    0.355629    0.012198    11.00000    0.02486    0.02831 =
         0.01951   -0.00219    0.00344    0.00306
AFIX  43
H39A  2    0.604636    0.341911   -0.013137    11.00000   -1.20000
AFIX   0
C40   1    0.485759    0.307176    0.040551    11.00000    0.02848    0.02864 =
         0.02439   -0.00342    0.00463    0.00265
AFIX  43
H40A  2    0.507088    0.262218    0.032846    11.00000   -1.20000
AFIX   0
C41   1    0.387468    0.316411    0.083667    11.00000    0.02996    0.02561 =
         0.02412   -0.00212    0.00844    0.00041
AFIX  13
H41A  2    0.349982    0.358062    0.067981    11.00000   -1.20000
AFIX   0
C42   1    0.214820    0.271975    0.060423    11.00000    0.03100    0.04772 =
         0.04936   -0.00414    0.00692   -0.00460
AFIX  23
H42A  2    0.177846    0.232179    0.040887    11.00000   -1.20000
H42B  2    0.206080    0.308852    0.025435    11.00000   -1.20000
AFIX   0
C43   1    0.156187    0.235633    0.173371    11.00000    0.09974    0.08529 =
         0.08738   -0.00776    0.06689   -0.02991
AFIX  33
H43A  2    0.123929    0.251361    0.216894    11.00000   -1.50000
H43B  2    0.112108    0.201309    0.150551    11.00000   -1.50000
H43C  2    0.224424    0.216405    0.185373    11.00000   -1.50000
AFIX   0
C45   1    0.557821    0.589848   -0.256342    11.00000    0.03827    0.04983 =
         0.02787    0.00914    0.01217    0.00641
AFIX  23
H45A  2    0.624118    0.610002   -0.270861    11.00000   -1.20000
H45B  2    0.556919    0.542340   -0.271825    11.00000   -1.20000
AFIX   0
C46   1    0.467283    0.627312   -0.292786    11.00000    0.04747    0.04900 =
         0.03208    0.00591    0.00984    0.00651
AFIX  43
H46A  2    0.465088    0.674639   -0.287142    11.00000   -1.20000
AFIX   0
C47   1    0.391158    0.598868   -0.331857    11.00000    0.05017    0.06109 =
         0.03429    0.00444    0.00896    0.00810
AFIX  93
H47A  2    0.390469    0.551671   -0.338812    11.00000   -1.20000
H47B  2    0.337705    0.625835   -0.352692    11.00000   -1.20000
AFIX   0
C48   1    0.442134    0.483987   -0.167339    11.00000    0.03100    0.03816 =
         0.03681   -0.00400   -0.00002   -0.00052
AFIX  33
H48A  2    0.380746    0.464461   -0.145832    11.00000   -1.50000
H48B  2    0.433737    0.482636   -0.219314    11.00000   -1.50000
H48C  2    0.503780    0.458196   -0.152542    11.00000   -1.50000
AFIX   0
C49   1    0.766845    0.559193   -0.040085    11.00000    0.02620    0.03651 =
         0.03813   -0.00310    0.00700   -0.00138
AFIX  33
H49A  2    0.774844    0.568170    0.011051    11.00000   -1.50000
H49B  2    0.777637    0.511264   -0.048958    11.00000   -1.50000
H49C  2    0.818064    0.585362   -0.065790    11.00000   -1.50000
AFIX   0
C50   1    0.414977    0.320137    0.164830    11.00000    0.04359    0.03751 =
         0.02767   -0.00059    0.00975    0.00313
AFIX  33
H50A  2    0.458134    0.359753    0.174587    11.00000   -1.50000
H50B  2    0.351016    0.323368    0.191509    11.00000   -1.50000
H50C  2    0.453088    0.279633    0.179457    11.00000   -1.50000
AFIX   0
C51   1    0.224105    0.235479    0.547217    11.00000    0.04076    0.02448 =
         0.03132    0.00274    0.01191   -0.00053
AFIX  13
H51A  2    0.174827    0.197440    0.538169    11.00000   -1.20000
AFIX   0
C52   1    0.237438    0.245765    0.629704    11.00000    0.04210    0.03147 =
         0.02841    0.00974    0.00419    0.00506
AFIX  13
H52A  2    0.258045    0.201421    0.650709    11.00000   -1.20000
AFIX   0
C53   1    0.128035    0.264328    0.659870    11.00000    0.04362    0.02749 =
         0.02466    0.00327    0.01262   -0.00532
AFIX  23
H53A  2    0.083383    0.223895    0.658170    11.00000   -1.20000
H53B  2    0.137356    0.277699    0.710399    11.00000   -1.20000
AFIX   0
C54   1    0.071646    0.322142    0.618369    11.00000    0.03270    0.02635 =
         0.02306   -0.00276    0.00927   -0.00488
AFIX  13
H54A  2   -0.002520    0.322411    0.632533    11.00000   -1.20000
AFIX   0
C55   1    0.073717    0.307453    0.536872    11.00000    0.03172    0.02528 =
         0.02587   -0.00104    0.00193   -0.00362
AFIX  13
H55A  2    0.033261    0.265398    0.527345    11.00000   -1.20000
AFIX   0
C55'  1    0.099431    0.419970    0.699747    11.00000    0.02037    0.02946 =
         0.01707   -0.00035    0.00348    0.00423
C57   1    0.155458    0.484855    0.711399    11.00000    0.02459    0.03039 =
         0.01962    0.00216    0.00350   -0.00032
AFIX  43
H57A  2    0.189294    0.503696    0.671907    11.00000   -1.20000
AFIX   0
C58   1    0.162009    0.519388    0.774383    11.00000    0.02456    0.02952 =
         0.02242   -0.00234    0.00518   -0.00178
AFIX  43
H58A  2    0.203367    0.558812    0.774698    11.00000   -1.20000
AFIX   0
C59   1    0.110476    0.501877    0.844325    11.00000    0.02284    0.03615 =
         0.02134   -0.00839    0.00620   -0.00456
AFIX  13
H59A  2    0.107017    0.452006    0.849980    11.00000   -1.20000
AFIX   0
C60   1    0.181056    0.492412    0.966201    11.00000    0.03197    0.06042 =
         0.02185   -0.00258    0.00686    0.00128
AFIX  23
H60A  2    0.202309    0.446087    0.954310    11.00000   -1.20000
H60B  2    0.235433    0.511545    0.998501    11.00000   -1.20000
AFIX   0
C61   1    0.056827    0.553943    1.033239    11.00000    0.04420    0.05409 =
         0.03462   -0.01023    0.01585   -0.00387
AFIX  33
H61A  2   -0.008551    0.548958    1.057994    11.00000   -1.50000
H61B  2    0.111191    0.569224    1.066990    11.00000   -1.50000
H61C  2    0.047928    0.586971    0.994902    11.00000   -1.50000
AFIX   0
C62   1    0.326978    0.219708    0.510001    11.00000    0.03553    0.03617 =
         0.03970   -0.00126    0.00953    0.00404
AFIX  43
H62A  2    0.392450    0.226599    0.533271    11.00000   -1.20000
AFIX   0
C63   1    0.317916    0.192605    0.434246    11.00000    0.04446    0.03830 =
         0.04568    0.00240    0.01686    0.00765
AFIX  43
H63A  2    0.380832    0.181649    0.411974    11.00000   -1.20000
AFIX   0
C64   1    0.229659    0.182668    0.395824    11.00000    0.04936    0.04586 =
         0.04873   -0.00819    0.02108   -0.00240
AFIX  93
H64A  2    0.164696    0.192852    0.415714    11.00000   -1.20000
H64B  2    0.232303    0.165468    0.348803    11.00000   -1.20000
AFIX   0
C65   1    0.325183    0.296875    0.650476    11.00000    0.03885    0.03895 =
         0.03352    0.00265    0.00180    0.00108
AFIX  33
H65A  2    0.330120    0.301362    0.702392    11.00000   -1.50000
H65B  2    0.391461    0.280655    0.632933    11.00000   -1.50000
H65C  2    0.308975    0.340649    0.629123    11.00000   -1.50000
AFIX   0
C66   1    0.026673    0.363772    0.488928    11.00000    0.03622    0.03533 =
         0.03086   -0.00126   -0.00215    0.00053
AFIX  33
H66A  2   -0.044822    0.372609    0.502526    11.00000   -1.50000
H66B  2    0.068033    0.404753    0.494947    11.00000   -1.50000
H66C  2    0.027091    0.349531    0.439026    11.00000   -1.50000
AFIX   0
C67   1   -0.000380    0.532234    0.846716    11.00000    0.03138    0.04464 =
         0.03077   -0.00794    0.00683    0.00034
AFIX  33
H67A  2   -0.043968    0.512814    0.808400    11.00000   -1.50000
H67B  2   -0.030471    0.522027    0.892754    11.00000   -1.50000
H67C  2    0.003400    0.581002    0.840501    11.00000   -1.50000
AFIX   0
C69   1    0.614203    0.418655    0.441452    11.00000    0.03280    0.05177 =
         0.03527    0.01419    0.00259    0.00607
AFIX  13
H69A  2    0.626583    0.373974    0.464457    11.00000   -1.20000
AFIX   0
C70   1    0.577365    0.467650    0.499388    11.00000    0.04461    0.03948 =
         0.03833    0.00381   -0.01328    0.00051
AFIX  13
H70A  2    0.631408    0.467324    0.538682    11.00000   -1.20000
AFIX   0
C71   1    0.473915    0.439536    0.531432    11.00000    0.04697    0.03812 =
         0.02654   -0.00023   -0.00187    0.00461
AFIX  23
H71A  2    0.490998    0.400202    0.561778    11.00000   -1.20000
H71B  2    0.443745    0.474415    0.562135    11.00000   -1.20000
AFIX   0
C72   1    0.390627    0.418224    0.473214    11.00000    0.02983    0.02683 =
         0.02115    0.00606    0.00312    0.00366
AFIX  13
H72A  2    0.339219    0.388798    0.497012    11.00000   -1.20000
AFIX   0
C73   1    0.443002    0.375061    0.415254    11.00000    0.03311    0.02709 =
         0.02968    0.00735    0.00968    0.00554
AFIX  13
H73A  2    0.469386    0.333103    0.438755    11.00000   -1.20000
AFIX   0
C74   1    0.250681    0.504234    0.474871    11.00000    0.02861    0.02300 =
         0.01918    0.00129    0.00526    0.00224
C75   1    0.195265    0.558814    0.432112    11.00000    0.02626    0.02705 =
         0.02149   -0.00368    0.00475   -0.00157
AFIX  43
H75A  2    0.222502    0.568961    0.386980    11.00000   -1.20000
AFIX   0
C76   1    0.111949    0.594342    0.451071    11.00000    0.02926    0.03019 =
         0.03879    0.00803    0.01151    0.00190
AFIX  43
H76A  2    0.089726    0.627844    0.418094    11.00000   -1.20000
AFIX   0
C77   1    0.047481    0.588828    0.517993    11.00000    0.04945    0.03025 =
         0.05950    0.01435    0.03547    0.01438
AFIX  13
H77A  2    0.084486    0.561878    0.555795    11.00000   -1.20000
AFIX   0
C78   1    0.110122    0.689273    0.578903    11.00000    0.04714    0.05530 =
         0.03302    0.01575    0.01811    0.01724
AFIX  23
H78A  2    0.096594    0.738137    0.581190    11.00000   -1.20000
H78B  2    0.173093    0.682667    0.550830    11.00000   -1.20000
AFIX   0
C79   1    0.046106    0.681128    0.696567    11.00000    0.05610    0.10110 =
         0.04216    0.01781    0.02355    0.02506
AFIX  33
H79A  2    0.062224    0.663898    0.744466    11.00000   -1.50000
H79B  2    0.037382    0.729946    0.698600    11.00000   -1.50000
H79C  2   -0.018181    0.660490    0.678063    11.00000   -1.50000
AFIX   0
C80   1    0.715848    0.439554    0.404248    11.00000    0.03565    0.08291 =
         0.05447    0.02446    0.00694   -0.00049
AFIX  23
H80A  2    0.700372    0.478751    0.373329    11.00000   -1.20000
H80B  2    0.767157    0.454150    0.441312    11.00000   -1.20000
AFIX   0
C81   1    0.765517    0.385002    0.359196    11.00000    0.05296    0.12301 =
         0.06654    0.03889    0.02843    0.03733
AFIX  43
H81A  2    0.833776    0.394338    0.344403    11.00000   -1.20000
AFIX   0
C82   1    0.728554    0.329446    0.338981    11.00000    0.09224    0.09069 =
         0.06714    0.02173    0.01569    0.03430
C83   1    0.566684    0.541407    0.473136    11.00000    0.06592    0.03831 =
         0.06469   -0.00386   -0.00900   -0.00984
AFIX  33
H83A  2    0.543215    0.569733    0.512135    11.00000   -1.50000
H83B  2    0.634083    0.557481    0.457431    11.00000   -1.50000
H83C  2    0.516021    0.543493    0.433297    11.00000   -1.50000
AFIX   0
C84   1    0.371180    0.354036    0.352147    11.00000    0.04916    0.03141 =
         0.03221   -0.00562   -0.00178    0.00475
AFIX  33
H84A  2    0.310706    0.330306    0.370044    11.00000   -1.50000
H84B  2    0.348143    0.394076    0.325843    11.00000   -1.50000
H84C  2    0.409022    0.324355    0.320428    11.00000   -1.50000
AFIX   0
C85   1   -0.060816    0.557084    0.497187    11.00000    0.05237    0.03335 =
         0.11519    0.00097    0.04795   -0.00162
AFIX  33
H85A  2   -0.050876    0.511079    0.480241    11.00000   -1.50000
H85B  2   -0.104533    0.556513    0.538957    11.00000   -1.50000
H85C  2   -0.094548    0.583871    0.459392    11.00000   -1.50000

AFIX   0
HKLF 4


REM  JPB3173_a.res in P2(1)
REM wR2 = 0.2231, GooF = S = 1.001, Restrained GooF = 1.001 for all data
REM R1 = 0.0778 for 40134 Fo > 4sig(Fo) and 0.1149 for all 56286 data
REM 992 parameters refined using 1 restraints

END

WGHT      0.0000      0.6685

REM Highest difference peak  0.423,  deepest hole -0.266,  1-sigma level  0.057
Q1    1  -0.0085  0.5577  0.5563  11.00000  0.05    0.42
Q2    1   0.8357  0.3682  0.3119  11.00000  0.05    0.40
Q3    1   0.3702  0.1809  0.5374  11.00000  0.05    0.33
Q4    1   0.3663  0.2639  0.5097  11.00000  0.05    0.29
Q5    1   0.1013  0.6041  0.5559  11.00000  0.05    0.28
Q6    1   0.4387  0.7277  0.1055  11.00000  0.05    0.26
Q7    1   0.7072  0.6840 -0.0716  11.00000  0.05    0.24
Q8    1   0.5411  0.4571  0.4209  11.00000  0.05    0.23
Q9    1   0.7693  0.2913  0.2985  11.00000  0.05    0.22
Q10   1   0.1737  0.5703  0.6433  11.00000  0.05    0.22
Q11   1   0.7889  0.2484 -0.1997  11.00000  0.05    0.22
Q12   1   0.1522  0.5888  0.5851  11.00000  0.05    0.22
Q13   1   0.1637  0.7010  0.6837  11.00000  0.05    0.20
Q14   1   0.1172  0.6002  0.8569  11.00000  0.05    0.20
Q15   1  -0.0616  0.4389  0.2241  11.00000  0.05    0.20
Q16   1   0.0308  0.6099  0.9018  11.00000  0.05    0.20
Q17   1  -0.0210  0.2628  0.1732  11.00000  0.05    0.20
Q18   1   0.0844  0.3976  0.4279  11.00000  0.05    0.20
Q19   1   0.6472  0.6826 -0.1272  11.00000  0.05    0.20
Q20   1   0.3193  0.1752  0.1760  11.00000  0.05    0.19
;
_shelx_res_checksum   73958

_shelx_hkl_file
;
  -1   0   0  391.66   49.60
  -1   0   0  453.85   49.60
  -2   0   0    1.10    2.20
  -2   0   0    0.40    2.30
  -3   0   0   -1.80    2.60
  -3   0   0    8.00    3.60
  -3   0   0    4.00    3.10
  -4   0   0   -0.90    3.20
  -4   0   0    2.20    3.70
  -4   0   0    3.50    2.90
  -5   0   0   -2.60    3.60
  -5   0   0    6.00    3.30
  -5   0   0   -6.00    4.60
  -6   0   0  306.17   37.80
  -6   0   0  301.87   35.70
  -6   0   0  291.67   36.20
  -6   0   0  255.17   37.00
  -6   0   0  320.17   35.90
  -7   0   0  135.79   19.30
  -7   0   0  118.59   16.00
  -7   0   0  112.79   16.30
  -7   0   0  132.99   15.80
  -7   0   0  119.29   18.00
   8   0   0  116.59   20.70
  -8   0   0  111.19   15.00
  -8   0   0  113.99   17.60
  -8   0   0  116.39   14.90
  -8   0   0  111.09   15.50
  -9   0   0  638.44   77.99
   0   1   0   -3.70    2.30
  -1  -1   0  191.98   21.80
  -1  -1   0  194.88   21.90
  -1   1   0  181.38   21.40
  -1   1   0  167.98   21.70
   1   1   0  178.68   22.00
  -2  -1   0 4717.13  526.05
  -2  -1   0 4553.44  525.75
  -2   1   0 4252.87  525.75
  -2   1   0 4439.46  525.45
  -3  -1   0 1656.23  185.78
  -3  -1   0 1623.74  185.88
  -3  -1   0 1601.34  186.08
  -3   1   0 1502.85  185.88
  -3   1   0 1533.85  185.38
  -4  -1   0   34.80    7.40
  -4  -1   0   45.00    7.30
  -4  -1   0   48.30    7.00
  -4   1   0   42.00    7.20
  -4   1   0   48.30    6.10
  -4   1   0   35.80    5.70
  -5  -1   0  457.15   55.49
  -5  -1   0  483.05   54.39
  -5  -1   0  474.75   54.59
  -5   1   0  437.16   53.79
  -5   1   0  437.46   55.19
  -5   1   0  447.76   53.89
  -6  -1   0  401.56   46.70
  -6  -1   0  303.17   47.00
  -6  -1   0  423.66   46.40
  -6  -1   0  367.86   45.80
  -6  -1   0  397.76   48.20
  -6   1   0  389.46   45.90
  -6   1   0  379.76   46.80
  -6   1   0  392.66   47.80
  -6   1   0  391.56   45.90
  -6   1   0  390.16   46.00
  -7  -1   0  240.68   35.70
  -7  -1   0  267.67   36.30
  -7  -1   0  287.57   34.20
  -7  -1   0  282.37   33.90
  -7  -1   0  284.57   33.50
  -7   1   0  270.37   36.00
  -7   1   0  272.07   33.70
  -7   1   0  277.97   33.50
  -7   1   0  303.67   35.00
   7   1   0  279.67   37.20
  -7   1   0  278.77   33.50
  -8  -1   0  146.39   19.50
  -8  -1   0  156.98   18.80
  -8  -1   0  159.18   22.40
   8  -1   0  139.19   19.00
  -8  -1   0  148.69   19.10
  -8   1   0  153.08   18.70
  -8   1   0  135.89   20.80
   8   1   0  146.99   23.10
  -9  -1   0   36.30   12.80
  -9  -1   0   33.30    7.20
  -9  -1   0   30.90   10.80
  -9  -1   0   34.30    6.70
   9   1   0   28.50    6.90
   0  -2   0 1763.32  202.98
   0   2   0 1697.53  204.18
  -1  -2   0  513.65   64.19
  -1   2   0  542.95   64.29
   1   2   0  575.44   64.79
  -2  -2   0 4673.23  575.14
  -2   2   0 4888.51  575.14
  -2   2   0 5006.80  574.64
   2   2   0 5067.89  575.64
  -3  -2   0  771.42   91.69
  -3  -2   0  761.72   91.79
  -3  -2   0  831.72   92.09
   3   2   0  795.22   92.29
  -3   2   0  742.23   90.79
  -3   2   0  756.82   91.59
  -4  -2   0    7.40    5.00
  -4  -2   0    9.00    5.00
  -4  -2   0    0.20    5.20
   4   2   0   11.40    5.80
  -4   2   0    9.60    2.10
  -4   2   0   11.10    4.30
  -4   2   0    8.10    2.50
  -5  -2   0  351.16   49.10
  -5  -2   0  453.75   49.20
  -5  -2   0  416.36   50.39
  -5  -2   0  428.96   49.50
  -5   2   0  399.66   49.70
   5   2   0  443.16   51.29
  -5   2   0  398.76   48.10
  -5   2   0  387.46   48.00
  -6  -2   0  628.64   73.09
  -6  -2   0  525.35   74.29
  -6  -2   0  659.63   74.09
  -6  -2   0  677.33   73.89
  -6   2   0  598.64   72.89
   6   2   0  616.34   75.99
  -6   2   0  610.74   73.09
  -6   2   0  643.04   74.89
  -6   2   0  609.14   73.09
  -7  -2   0   18.40    4.30
   7  -2   0   19.40    4.50
  -7  -2   0   15.00    8.70
  -7  -2   0   21.50    4.50
  -7  -2   0   20.60    5.70
  -7  -2   0   20.30    6.40
  -7   2   0   16.20    3.90
   7   2   0   23.10    8.80
  -7   2   0   17.10    7.20
  -7   2   0   21.30    4.40
  -8  -2   0   32.20    6.90
  -8  -2   0   27.10    5.70
  -8  -2   0   26.10   10.60
  -8  -2   0   38.00    7.80
  -8   2   0   40.80    6.20
   8   2   0   28.60   10.80
  -9  -2   0  318.37   38.30
  -9  -2   0  319.77   43.20
  -9  -2   0  345.57   38.90
  -9  -2   0  265.07   41.40
  -9  -2   0  317.27   37.70
   9   2   0  278.47   38.40
 -10  -2   0   84.59   18.10
 -10  -2   0  122.79   15.60
 -10  -2   0   95.19   16.50
 -10  -2   0   91.39   20.40
  10   2   0   86.79   14.20
   0  -3   0    4.80    3.10
   0   3   0   -3.70    6.10
  -1  -3   0 1588.74  211.18
  -1   3   0 2025.40  211.98
   1   3   0 1792.12  212.28
   2  -3   0  540.75   60.69
  -2  -3   0  455.75   61.99
  -2  -3   0  448.76   61.89
  -2   3   0  535.65   61.69
   2   3   0  582.14   62.69
  -3  -3   0 2007.90  258.77
  -3  -3   0 1965.20  258.57
   3  -3   0 2359.86  257.77
   3   3   0 2425.36  259.57
  -3   3   0 2225.58  258.67
  -4  -3   0  677.43   85.89
   4  -3   0  737.23   84.59
  -4  -3   0  693.63   85.69
  -4   3   0  727.83   84.59
  -4   3   0  701.73   85.69
   4   3   0  777.72   87.09
  -5  -3   0   13.20    7.00
  -5  -3   0   23.40    4.30
   5  -3   0   25.40    3.90
  -5  -3   0   15.70    7.10
  -5  -3   0    5.70    7.60
  -5   3   0   24.40    4.20
   5   3   0   21.50    8.80
  -5   3   0    7.50    6.20
  -5   3   0   17.20    3.40
  -6  -3   0  197.58   27.00
  -6  -3   0  206.08   26.50
  -6  -3   0  188.38   27.00
  -6  -3   0  211.28   24.70
   6  -3   0  219.18   24.80
  -6   3   0  189.38   24.80
   6   3   0  214.48   29.60
  -6   3   0  188.38   27.00
  -7  -3   0  119.19   15.70
  -7  -3   0  128.29   16.60
  -7  -3   0   99.59   14.00
  -7  -3   0  107.69   13.90
  -7  -3   0  102.29   17.40
  -7   3   0  102.19   16.50
   7   3   0  109.99   19.10
  -7   3   0  101.59   14.00
  -8  -3   0  376.16   40.30
  -8  -3   0  270.87   41.60
  -8  -3   0  317.87   38.40
  -8  -3   0  356.16   39.70
  -8  -3   0  313.97   38.30
  -8   3   0  290.57   38.40
   8   3   0  302.87   44.00
  -9  -3   0   80.19   12.80
  -9  -3   0   75.69   17.40
  -9  -3   0   66.59   11.50
  -9  -3   0   65.79   10.00
  -9  -3   0   53.29   15.50
 -10  -3   0   15.00   14.20
 -10  -3   0   31.00    9.10
 -10  -3   0   40.90   14.00
 -10  -3   0   30.30   12.90
 -10  -3   0   23.10    9.40
 -10  -3   0   47.10   17.40
 -10  -3   0   27.70    7.60
  10   3   0   17.70    8.70
 -11  -3   0   58.39   11.70
 -11  -3   0   58.59   11.20
 -11  -3   0   32.50   15.50
 -11  -3   0   63.69   14.40
 -11  -3   0   21.80   16.00
 -12  -3   0  105.59   23.20
   0  -4   0 1854.61  217.48
   1  -4   0   30.90    4.40
  -1  -4   0   23.50    6.50
  -1   4   0   43.60    9.40
   1   4   0   27.90    9.40
  -2  -4   0 3895.81  518.85
  -2  -4   0 3915.71  518.65
   2   4   0 4956.00  520.25
  -2   4   0 4948.90  519.25
  -3  -4   0  178.88   27.30
  -3  -4   0  185.78   27.60
   3  -4   0  221.78   25.40
   3   4   0  237.58   29.30
  -3   4   0  226.78   27.30
   4  -4   0  334.97   37.60
  -4  -4   0  286.07   40.00
  -4  -4   0  266.97   40.30
  -4  -4   0  321.47   39.00
   4   4   0  344.47   41.90
  -4   4   0  316.77   39.30
  -5  -4   0  228.38   32.40
  -5  -4   0  255.37   32.40
  -5  -4   0  252.57   31.30
  -5  -4   0  247.08   29.70
  -5   4   0  218.38   31.80
  -5   4   0  258.77   29.90
   5   4   0  278.37   35.60
  -6  -4   0  164.28   23.80
  -6  -4   0  152.48   23.80
  -6  -4   0  181.68   23.60
  -6  -4   0  177.48   21.40
  -6   4   0  175.78   21.50
   6   4   0  156.88   26.00
  -6   4   0  188.38   24.10
  -7  -4   0  224.08   27.00
  -7  -4   0  215.88   29.00
  -7  -4   0  199.18   29.90
  -7  -4   0  222.58   26.80
  -7  -4   0  228.98   29.90
  -7   4   0  218.08   27.10
   7   4   0  229.58   33.70
  -7   4   0  218.18   29.80
  -8  -4   0  329.37   49.20
  -8  -4   0  364.16   47.80
  -8  -4   0  359.56   45.90
  -8  -4   0  403.66   46.80
  -8  -4   0  380.86   44.30
  -8  -4   0  373.06   44.30
  -8   4   0  355.06   44.40
   8   4   0  360.56   50.69
  -9  -4   0  140.39   20.20
  -9  -4   0  133.89   18.20
  -9  -4   0  143.49   23.70
  -9  -4   0  156.18   21.60
  -9  -4   0  129.99   25.40
 -10  -4   0  189.18   22.70
 -10  -4   0  183.98   24.60
 -10  -4   0  142.79   24.60
 -10  -4   0  148.99   25.70
 -10  -4   0  125.89   27.20
 -10  -4   0  132.59   27.60
 -10  -4   0  155.48   23.20
 -11  -4   0   20.80   12.40
 -11  -4   0   16.80   11.90
 -11  -4   0    3.70   13.70
 -11  -4   0   17.20    9.10
 -11  -4   0    9.90    8.10
 -11  -4   0    6.80   15.60
 -12  -4   0   97.39   23.90
 -12  -4   0  193.78   22.90
 -12  -4   0  146.59   26.30
 -13  -4   0   -5.80   13.80
   0  -5   0   -3.40    3.90
   0   5   0  -15.50    9.20
  -1  -5   0 4966.80  555.64
  -1  -5   0 4927.11  555.74
   1  -5   0 4545.55  554.94
  -1   5   0 4527.85  557.34
  -2  -5   0  477.15   61.09
  -2  -5   0  488.25   61.39
   2   5   0  481.05   63.39
  -2   5   0  587.24   62.49
  -3  -5   0  223.08   32.40
  -3  -5   0  235.78   32.70
  -3   5   0  257.87   32.10
   3   5   0  286.87   34.60
  -4  -5   0  421.26   63.09
  -4  -5   0  526.15   62.39
  -4  -5   0  550.14   61.49
  -4  -5   0  454.15   63.29
   4   5   0  613.34   66.39
  -4   5   0  532.35   62.99
  -5  -5   0    3.90    6.30
  -5  -5   0    9.20    8.60
  -5  -5   0    6.50    3.30
  -5  -5   0   12.80    9.60
   5   5   0    5.20    9.90
  -5   5   0   13.90    6.70
  -5   5   0   14.00    4.80
  -6  -5   0   -8.10    7.30
  -6  -5   0    5.20    3.00
  -6  -5   0   -5.50    7.70
  -6  -5   0    9.80    9.20
  -6  -5   0    0.50    3.30
  -6   5   0    2.20    5.90
  -6   5   0    6.50    4.20
   6   5   0    0.60    9.50
  -7  -5   0  101.19   18.90
  -7  -5   0  120.39   15.40
  -7  -5   0  121.99   15.60
  -7  -5   0  109.69   18.20
  -7  -5   0  110.39   18.90
   7   5   0  134.19   23.50
  -7   5   0  120.69   23.80
  -7   5   0  123.89   16.20
  -8  -5   0  180.38   28.20
  -8  -5   0  213.18   29.70
  -8  -5   0  202.88   29.90
  -8  -5   0  225.58   32.40
  -8  -5   0  220.28   25.90
  -8  -5   0  212.18   25.80
  -8   5   0  191.08   26.80
   8   5   0  217.38   34.90
  -9  -5   0   37.10   11.00
  -9  -5   0   45.00   15.50
  -9  -5   0   43.80    9.40
  -9  -5   0   53.79   13.10
  -9  -5   0   79.59   17.90
  -9  -5   0   65.99    8.90
 -10  -5   0  176.68   29.40
 -10  -5   0  192.28   26.30
 -10  -5   0  145.59   24.70
 -10  -5   0  146.99   25.10
 -10  -5   0  192.88   24.00
 -10  -5   0  169.98   28.60
 -10  -5   0  143.59   26.10
 -11  -5   0  173.58   29.60
 -11  -5   0  208.08   24.70
 -11  -5   0  146.39   27.00
 -11  -5   0  157.68   29.20
 -11  -5   0  176.18   25.90
 -11  -5   0  196.88   26.30
 -11  -5   0  149.49   27.00
 -12  -5   0   33.30   10.80
 -12  -5   0   62.49   15.40
 -12  -5   0   42.80   15.40
 -12  -5   0   19.50   12.20
 -12  -5   0   53.89   16.10
 -12  -5   0   41.40    9.90
 -13  -5   0   29.80   12.30
 -13  -5   0    8.60    8.40
 -13  -5   0   38.20   12.50
   0  -6   0 1242.48  146.09
   1  -6   0  526.65   61.89
  -1  -6   0  584.34   62.79
   1   6   0  510.95   65.99
  -1   6   0  443.56   66.49
  -2  -6   0  191.18   25.00
  -2  -6   0  200.68   24.90
  -2   6   0  238.88   29.50
   2   6   0  136.19   26.50
  -3  -6   0   80.69   14.20
  -3  -6   0  100.69   13.20
  -3  -6   0  103.99   12.40
  -3  -6   0   60.19   13.50
  -3   6   0   90.99   14.60
   3   6   0   77.49   17.60
   4  -6   0   97.69   11.70
  -4  -6   0   69.19   13.90
  -4  -6   0   80.49   13.10
  -4  -6   0   76.79   11.20
  -4  -6   0   82.79   15.30
   4   6   0   52.69   16.80
  -4   6   0   94.29   14.40
  -4   6   0   86.29   11.90
   5  -6   0  490.65   52.89
  -5  -6   0  390.46   54.89
  -5  -6   0  416.36   54.09
  -5  -6   0  453.45   52.79
  -5  -6   0  401.16   55.49
  -5   6   0  447.76   53.09
   5   6   0  443.56   58.89
  -5   6   0  446.36   55.09
  -6  -6   0   76.49   14.90
  -6  -6   0   67.49   13.10
  -6  -6   0   83.69   10.90
  -6  -6   0   66.89   10.10
  -6  -6   0   65.09   13.70
  -6   6   0   78.69   11.00
   6   6   0   66.99   18.00
  -6   6   0   72.49   13.30
  -7  -6   0   88.69   18.00
  -7  -6   0   99.79   17.30
  -7  -6   0   65.59   16.30
  -7  -6   0  112.29   14.00
  -7  -6   0  111.19   13.70
  -7   6   0  112.49   14.50
   7   6   0   88.99   21.40
  -8  -6   0   28.70    6.10
  -8  -6   0   21.90   10.30
  -8  -6   0   38.20   12.20
   8  -6   0   32.00    7.10
  -8  -6   0   18.90   11.40
  -8  -6   0   21.00   13.50
  -8  -6   0   32.10    6.50
   8   6   0   51.49   16.90
  -9  -6   0   25.90   12.80
  -9  -6   0    7.20    9.50
  -9  -6   0   36.40   15.00
  -9  -6   0   21.10    5.50
  -9  -6   0   17.80   11.20
  -9  -6   0   29.50    6.40
 -10  -6   0  100.89   20.80
 -10  -6   0  125.09   21.90
 -10  -6   0  123.19   22.80
 -10  -6   0  161.98   25.50
 -10  -6   0  141.29   22.80
 -10  -6   0  147.69   20.40
 -10  -6   0  122.99   24.20
 -11  -6   0   -1.20    8.20
 -11  -6   0   11.60   14.40
 -11  -6   0   28.20   12.10
 -11  -6   0    0.30   11.40
 -11  -6   0   33.40   15.30
 -11  -6   0  -10.40    8.70
 -12  -6   0  120.19   21.40
 -12  -6   0  130.29   23.20
 -12  -6   0  119.19   23.00
 -12  -6   0  186.08   21.00
 -12  -6   0  148.69   24.70
 -12  -6   0  102.89   21.40
 -13  -6   0    0.30    8.20
 -13  -6   0   22.40   11.60
 -13  -6   0    7.60   11.40
 -13  -6   0    1.10   13.30
 -14  -6   0   11.10    9.90
 -14  -6   0   12.40    7.60
   0  -7   0    4.10    4.30
   0   7   0    7.10   12.00
  -1  -7   0  305.67   38.00
   1  -7   0  243.68   33.60
  -1  -7   0  302.37   34.90
  -1  -7   0  310.47   35.30
   1   7   0  293.07   40.40
  -1   7   0  352.46   42.40
  -2  -7   0  521.05   60.99
   2  -7   0  487.15   60.39
  -2  -7   0  577.14   60.79
  -2  -7   0  489.65   60.89
  -2   7   0  411.16   64.79
   3  -7   0  189.38   23.10
  -3  -7   0  173.28   24.80
  -3  -7   0  165.88   24.20
  -3  -7   0  165.18   23.40
  -3  -7   0  177.98   23.30
  -3   7   0  222.38   29.70
  -4  -7   0  309.47   35.20
  -4  -7   0  284.97   38.00
  -4  -7   0  263.47   36.10
   4  -7   0  322.47   35.30
  -4  -7   0  304.77   37.50
   4   7   0  214.48   40.40
  -4   7   0  275.17   39.00
  -5  -7   0  320.37   41.50
  -5  -7   0  330.87   40.10
  -5  -7   0  351.96   43.30
  -5  -7   0  361.36   40.60
   5  -7   0  343.17   40.30
  -5  -7   0  294.37   42.30
   5   7   0  278.27   47.00
  -5   7   0  338.27   43.00
  -6  -7   0  153.08   18.50
  -6  -7   0  145.19   17.60
   6  -7   0  138.89   17.90
  -6  -7   0  128.19   21.20
  -6  -7   0  121.29   20.20
  -6  -7   0  125.69   20.10
  -6   7   0  130.99   21.20
   6   7   0  116.29   24.90
  -7  -7   0  134.29   22.10
  -7  -7   0  143.49   23.10
  -7  -7   0  143.39   23.80
  -7  -7   0  147.89   19.00
  -7  -7   0  164.68   19.70
  -7  -7   0  156.08   22.50
   7  -7   0  156.08   19.40
   7   7   0  122.99   27.40
  -7   7   0  133.09   19.50
  -8  -7   0   77.79   17.80
  -8  -7   0  102.59   20.60
  -8  -7   0  117.49   15.20
  -8  -7   0  139.99   16.00
  -8  -7   0  116.29   19.30
  -8  -7   0   86.79   19.10
   8   7   0   75.29   24.10
  -9  -7   0  170.18   21.60
  -9  -7   0  151.28   25.60
  -9  -7   0  150.48   25.80
  -9  -7   0  155.38   27.60
  -9  -7   0  153.88   26.10
  -9  -7   0  169.18   25.80
  -9  -7   0  175.28   22.00
  -9  -7   0  179.28   24.90
  -9  -7   0  143.59   26.60
 -10  -7   0  281.47   44.30
 -10  -7   0  330.77   41.40
 -10  -7   0  275.67   43.90
 -10  -7   0  369.36   45.00
 -10  -7   0  304.07   43.10
 -10  -7   0  298.67   44.30
 -10  -7   0  385.66   46.70
 -10  -7   0  402.96   42.90
 -11  -7   0   55.19   15.00
 -11  -7   0   65.69   17.00
 -11  -7   0   73.19   17.80
 -11  -7   0   45.90   15.40
 -11  -7   0   84.89   14.20
 -11  -7   0   42.30   13.60
 -12  -7   0   70.39   16.20
 -12  -7   0   34.50   14.70
 -12  -7   0   31.00   11.70
 -12  -7   0   45.70   14.30
 -12  -7   0   55.19   11.70
 -12  -7   0   43.20   12.70
 -13  -7   0   27.10   14.30
 -13  -7   0   21.70   10.60
 -13  -7   0   38.50    9.50
 -13  -7   0   44.20   13.10
 -13  -7   0   55.59   13.20
 -14  -7   0    7.30    9.30
 -14  -7   0   -1.60    7.30
   0  -8   0  133.69   17.30
   0  -8   0   91.39   13.20
  -1  -8   0 1740.53  194.88
  -1  -8   0 1532.65  193.58
  -1  -8   0 1591.64  193.78
   1  -8   0 1411.76  194.08
   1   8   0 1848.42  197.68
  -1   8   0 1875.21  198.18
  -2  -8   0  709.03   82.09
  -2  -8   0  705.13   81.79
  -2  -8   0  593.14   82.29
  -2  -8   0  708.13   81.29
  -3  -8   0  270.17   32.10
  -3  -8   0  242.68   30.80
  -3  -8   0  234.08   31.10
  -3  -8   0  256.77   32.10
   3  -8   0  225.38   30.50
  -3   8   0  242.48   36.00
  -4  -8   0  325.47   38.80
  -4  -8   0  271.27   38.70
   4  -8   0  328.77   38.20
  -4  -8   0  309.47   39.40
  -4  -8   0  298.27   40.00
  -4  -8   0  321.97   38.30
  -4   8   0  313.47   42.60
  -5  -8   0  126.09   15.90
   5  -8   0  134.19   15.90
   5  -8   0  123.89   16.50
  -5  -8   0  125.79   17.80
  -5  -8   0  100.89   17.90
  -5  -8   0  105.49   17.20
  -5  -8   0  109.39   15.90
   5   8   0   56.39   21.50
  -5   8   0  114.59   20.10
  -6  -8   0  141.89   21.40
  -6  -8   0  149.49   18.60
  -6  -8   0  149.29   19.10
   6  -8   0  152.18   19.00
  -6  -8   0  141.39   20.70
  -6  -8   0  121.19   20.30
  -6   8   0  129.49   22.70
   6   8   0   98.29   26.50
   7  -8   0  147.89   19.70
  -7  -8   0  147.49   19.80
  -7  -8   0  128.29   22.70
  -7  -8   0  171.48   19.50
  -7  -8   0  142.39   22.10
  -7  -8   0  142.79   24.00
  -7  -8   0  139.49   22.20
   7   8   0  100.59   27.70
  -8  -8   0  147.39   18.90
  -8  -8   0  121.69   21.10
  -8  -8   0  149.39   24.10
  -8  -8   0  118.89   21.90
  -8  -8   0  150.88   22.20
  -8  -8   0  141.89   18.30
   8   8   0   75.79   26.50
  -9  -8   0  185.78   26.90
  -9  -8   0  195.38   23.20
  -9  -8   0  182.88   22.10
  -9  -8   0  159.78   23.80
  -9  -8   0  173.88   25.50
  -9  -8   0  115.89   24.80
  -9  -8   0  155.78   26.20
  -9  -8   0  130.89   25.90
  -9  -8   0  156.58   21.50
  -9  -8   0  123.89   24.30
  -9  -8   0  162.58   25.50
 -10  -8   0   43.20   12.20
 -10  -8   0   24.70   14.30
 -10  -8   0   34.80   11.40
 -10  -8   0   31.00   13.70
 -10  -8   0   37.10   13.10
 -10  -8   0   18.80   14.40
 -10  -8   0   55.69    9.90
 -10  -8   0   24.60   12.50
 -10  -8   0   33.60   13.00
 -11  -8   0    2.30    8.70
 -11  -8   0   10.10   12.60
 -11  -8   0    4.70    9.50
 -11  -8   0  -30.40   10.90
 -11  -8   0   -2.40   10.50
 -11  -8   0  -14.00    8.30
 -11  -8   0    2.30   12.10
 -12  -8   0   60.79   15.20
 -12  -8   0   69.49   14.00
 -12  -8   0   75.59   13.80
 -12  -8   0   50.09   14.20
 -12  -8   0   44.70   15.90
 -13  -8   0   33.90   14.00
 -13  -8   0   20.60   10.80
 -13  -8   0    6.60    8.30
 -13  -8   0    9.70    9.00
 -13  -8   0   16.10   10.40
 -14  -8   0   -6.00    6.90
 -14  -8   0   14.20    8.90
   0  -9   0    3.60    9.30
   0   9   0   11.20   15.10
  -1  -9   0  994.90  124.49
  -1  -9   0 1166.08  125.99
   1  -9   0  932.31  125.19
  -1  -9   0 1025.30  124.39
   1   9   0 1115.69  129.29
  -1   9   0 1180.58  129.89
  -2  -9   0  170.88   18.60
   2  -9   0  107.19   19.30
  -2  -9   0  137.69   18.70
  -2  -9   0  145.49   19.30
   2   9   0  107.79   25.40
  -3  -9   0  191.88   24.30
  -3  -9   0  149.69   23.70
  -3  -9   0  208.68   24.30
  -3  -9   0  133.19   23.60
  -3  -9   0  197.98   23.30
  -4  -9   0  229.18   34.10
  -4  -9   0  287.17   34.60
  -4  -9   0  295.57   35.40
  -4  -9   0  295.97   34.40
   4  -9   0  263.77   33.80
  -4  -9   0  255.67   34.20
  -4   9   0  283.07   40.20
  -5  -9   0  144.39   21.90
   5  -9   0  155.88   20.10
  -5  -9   0  165.28   21.30
  -5  -9   0  119.89   20.40
  -5  -9   0  161.88   21.00
  -5  -9   0  149.59   20.20
   5  -9   0  123.09   20.20
  -5   9   0  179.48   27.00
   6  -9   0   52.09    9.80
  -6  -9   0   44.80    9.20
  -6  -9   0   38.00   11.00
  -6  -9   0   67.79   12.20
  -6  -9   0   87.39   15.80
  -6  -9   0   62.79   10.90
  -6  -9   0   54.99   12.50
  -6   9   0   59.79   17.40
   6   9   0   19.90   18.30
  -7  -9   0   18.00    9.00
   7  -9   0   18.90    6.80
  -7  -9   0   17.70    7.30
  -7  -9   0   26.80   11.20
  -7  -9   0   -0.20   11.00
  -7  -9   0   14.00    6.20
  -7  -9   0    9.20    9.80
   7   9   0   19.40   17.40
  -8  -9   0   56.99   15.00
  -8  -9   0   74.09   11.60
  -8  -9   0   65.59   14.60
  -8  -9   0   64.29   14.20
  -8  -9   0   65.99   12.10
  -8  -9   0   73.59   21.60
  -8  -9   0   72.59   19.60
  -8  -9   0   74.39   16.80
   8   9   0   28.90   20.50
  -9  -9   0   72.99   12.80
  -9  -9   0   70.09   18.10
  -9  -9   0   66.39   15.30
  -9  -9   0   36.20   16.50
  -9  -9   0   83.29   16.20
  -9  -9   0   91.39   17.80
  -9  -9   0  101.19   15.40
  -9  -9   0   93.19   18.20
  -9  -9   0  101.89   14.30
  -9  -9   0   74.69   16.60
  -9  -9   0   77.19   16.20
 -10  -9   0  -15.20    9.00
 -10  -9   0    5.90   12.40
 -10  -9   0  -11.80   11.90
 -10  -9   0    4.00   11.80
 -10  -9   0    4.10   10.50
 -10  -9   0    0.00    9.30
 -10  -9   0   13.30    7.80
 -10  -9   0   -2.60    9.80
 -10  -9   0  -12.20    9.90
 -11  -9   0  101.09   17.40
 -11  -9   0   89.99   14.50
 -11  -9   0  104.69   19.00
 -11  -9   0  103.49   17.30
 -11  -9   0   58.99   18.40
 -11  -9   0   83.89   15.40
 -11  -9   0   96.89   17.00
 -11  -9   0   68.79   16.70
 -12  -9   0   16.10    9.50
 -12  -9   0   -0.50    9.50
 -12  -9   0   11.50   10.40
 -12  -9   0    2.40    8.50
 -12  -9   0    6.00   13.40
 -13  -9   0   80.49   13.10
 -13  -9   0   67.09   13.50
 -13  -9   0   70.09   12.80
 -13  -9   0   33.80   11.70
 -13  -9   0   64.79   15.50
 -14  -9   0    6.20    6.30
 -14  -9   0   16.60    7.90
 -14  -9   0  -17.60   10.40
   0 -10   0  707.23   87.19
   0 -10   0  738.23   87.89
   0  10   0  752.22   92.09
  -1 -10   0  183.88   25.20
  -1 -10   0  210.18   28.10
   1 -10   0  185.88   27.00
  -1 -10   0  228.98   26.90
   1 -10   0  209.58   27.20
   1  10   0  231.48   34.00
  -2 -10   0  649.54   79.59
   2 -10   0  546.65   78.69
  -2 -10   0  681.83   78.39
   2 -10   0  557.14   78.49
  -2 -10   0  703.13   78.19
  -2 -10   0  637.04   77.79
  -2 -10   0  744.23   79.19
  -2  10   0  755.52   86.19
   2  10   0  689.83   84.39
  -3 -10   0  169.88   20.90
   3 -10   0  135.59   20.70
  -3 -10   0  172.18   20.30
  -3 -10   0  161.18   20.00
  -3 -10   0  163.88   22.20
  -3 -10   0  170.18   22.20
   3 -10   0   99.79   20.10
   3  10   0  112.89   26.70
  -3  10   0  123.49   28.60
  -4 -10   0  199.48   22.50
   4 -10   0  107.79   20.00
  -4 -10   0  143.69   21.40
   4 -10   0  134.99   20.80
  -4 -10   0  189.38   21.00
  -4 -10   0  167.68   22.10
  -4 -10   0  149.99   20.40
   4  10   0   97.99   27.10
  -4  10   0  145.19   28.50
  -5 -10   0   41.40    8.90
  -5 -10   0   28.40    8.70
   5 -10   0   22.20    7.90
  -5 -10   0   41.50    9.30
  -5 -10   0   52.79   10.50
   5 -10   0   21.80    8.80
  -5 -10   0   32.50    9.60
   5  10   0   31.10   17.90
  -5  10   0   23.10   15.90
  -6 -10   0   27.80    9.10
  -6 -10   0   32.90    9.30
  -6 -10   0   22.30   10.10
  -6 -10   0    9.80   11.90
  -6 -10   0   24.30    9.40
  -6 -10   0   26.00    8.00
   6 -10   0   30.50    7.80
   6  10   0   -0.30   17.20
  -7 -10   0    9.30    7.00
  -7 -10   0   16.90   10.30
  -7 -10   0   19.00    9.10
  -7 -10   0   16.80    8.50
  -7 -10   0    7.10   12.30
   7 -10   0   27.40    7.70
  -7 -10   0   14.70   10.10
   7  10   0    5.60   16.20
  -8 -10   0   66.89   15.00
  -8 -10   0   45.00   15.90
  -8 -10   0   72.69   15.20
  -8 -10   0   86.49   16.80
  -8 -10   0   70.09   15.10
  -8 -10   0   57.79   16.00
  -8 -10   0   97.69   16.10
  -8 -10   0   79.79   15.10
  -8 -10   0   56.89   16.10
  -8 -10   0   72.09   13.40
  -8 -10   0   68.09   12.50
  -9 -10   0  112.49   23.70
  -9 -10   0  165.88   21.60
  -9 -10   0  124.09   24.70
  -9 -10   0  184.18   24.30
  -9 -10   0  130.39   22.60
  -9 -10   0  113.39   23.20
  -9 -10   0  176.48   23.40
  -9 -10   0  159.48   23.50
  -9 -10   0  132.39   22.60
  -9 -10   0  162.18   22.00
  -9 -10   0  146.59   23.60
 -10 -10   0  197.68   30.90
 -10 -10   0  186.88   32.20
 -10 -10   0  201.98   29.60
 -10 -10   0  194.88   29.90
 -10 -10   0  219.28   30.00
 -10 -10   0  252.97   31.20
 -10 -10   0  245.18   30.00
 -10 -10   0  184.78   30.80
 -10 -10   0  231.08   30.40
 -11 -10   0    7.30    8.90
 -11 -10   0    3.20    9.90
 -11 -10   0    6.60   13.30
 -11 -10   0   14.10   10.00
 -11 -10   0   -0.70    6.90
 -11 -10   0    8.10    9.50
 -11 -10   0   14.10   10.70
 -11 -10   0   -2.90    9.20
 -12 -10   0   35.10   11.20
 -12 -10   0   55.69   11.10
 -12 -10   0   28.60   14.80
 -12 -10   0   39.10   11.50
 -12 -10   0   30.40   10.80
 -13 -10   0   42.80   12.60
 -13 -10   0   50.59   10.10
 -13 -10   0   29.60    9.60
 -13 -10   0   27.80    9.10
 -13 -10   0   26.10    9.60
   0 -11   0    7.90    8.10
   0 -11   0    4.20    7.00
   0  11   0   32.10   14.30
   1 -11   0  108.09   17.40
  -1 -11   0  133.39   17.20
   1 -11   0  117.49   17.20
  -1 -11   0   98.99   17.50
   1  11   0   87.59   21.30
   2 -11   0  508.05   64.79
  -2 -11   0  515.15   63.89
  -2 -11   0  500.75   65.19
   2 -11   0  469.65   64.99
  -2 -11   0  616.24   66.09
  -2 -11   0  556.64   66.49
  -2 -11   0  576.54   64.89
  -2  11   0  661.33   73.99
   2  11   0  484.05   70.89
  -3 -11   0  389.36   46.10
  -3 -11   0  408.66   47.50
  -3 -11   0  379.96   46.00
   3 -11   0  321.37   47.00
   3 -11   0  298.07   46.60
  -3 -11   0  398.66   46.50
  -3 -11   0  413.86   48.00
  -3  11   0  408.66   55.29
   3  11   0  409.86   54.19
   4 -11   0   -4.80    7.60
  -4 -11   0    9.40    7.30
  -4 -11   0    7.00    6.00
   4 -11   0    3.80    7.60
  -4 -11   0    5.70    7.90
  -4 -11   0    3.40    6.40
  -4 -11   0   13.90    7.10
  -4  11   0  -23.70   15.40
   4  11   0    9.50   15.00
  -5 -11   0  101.79   18.20
  -5 -11   0  145.49   18.30
  -5 -11   0  170.38   19.20
   5 -11   0   76.29   17.40
  -5 -11   0  147.09   21.10
  -5 -11   0  140.29   17.90
   5 -11   0  127.79   18.90
  -5 -11   0   92.59   18.30
   5  11   0   87.99   24.90
  -5  11   0  111.29   27.00
  -6 -11   0  111.79   19.30
  -6 -11   0  133.29   18.40
  -6 -11   0  159.58   22.10
  -6 -11   0  128.19   19.10
  -6 -11   0  177.38   20.30
   6 -11   0   86.19   17.90
   6  11   0   64.29   25.70
  -7 -11   0  331.17   48.60
  -7 -11   0  404.46   48.30
  -7 -11   0  302.37   46.70
  -7 -11   0  405.36   47.20
  -7 -11   0  430.76   48.10
  -7 -11   0  346.27   46.60
  -7 -11   0  337.77   46.60
  -7 -11   0  419.46   49.10
  -7 -11   0  416.66   49.50
  -7 -11   0  329.07   49.20
  -7 -11   0  330.47   48.50
  -7 -11   0  397.56   48.20
  -8 -11   0   14.70   10.50
  -8 -11   0    4.30   11.30
  -8 -11   0   20.20   11.20
  -8 -11   0   10.40   11.30
  -8 -11   0   -3.80   11.10
  -8 -11   0   19.90   10.40
  -8 -11   0    7.90    7.80
  -8 -11   0   11.00   11.90
  -8 -11   0   15.50   10.00
  -8 -11   0    0.30    8.30
  -8 -11   0    7.50   13.20
  -9 -11   0   -4.10   10.10
  -9 -11   0   20.00   10.90
  -9 -11   0    6.40   13.70
  -9 -11   0    0.20    9.70
  -9 -11   0    1.60   10.00
  -9 -11   0   10.70    8.10
  -9 -11   0    6.40   11.80
  -9 -11   0   -2.50   10.10
  -9 -11   0    7.60    8.70
  -9 -11   0   20.60   10.20
  -9 -11   0   21.80   11.50
 -10 -11   0   14.30   10.10
 -10 -11   0    1.00   14.10
 -10 -11   0   13.30    8.60
 -10 -11   0   -8.80    9.70
 -10 -11   0   -6.40   10.00
 -10 -11   0    5.90    8.80
 -10 -11   0   -5.80    8.80
 -10 -11   0   14.60   10.90
 -10 -11   0   23.60   10.30
 -11 -11   0   81.39   14.40
 -11 -11   0   96.29   14.40
 -11 -11   0   60.29   13.60
 -11 -11   0   60.89   14.70
 -11 -11   0   79.89   18.30
 -11 -11   0   64.79   14.50
 -11 -11   0   93.09   14.70
 -12 -11   0    1.30    7.80
 -12 -11   0    7.30    7.10
 -12 -11   0   -0.80    7.70
 -12 -11   0   -1.40    7.70
 -12 -11   0   10.20   12.70
 -13 -11   0   51.89   11.70
 -13 -11   0   33.20    9.00
 -13 -11   0   40.20    9.00
 -13 -11   0   36.80    8.60
 -13 -11   0   25.10    8.80
   0 -12   0  545.05   67.49
   0 -12   0  552.84   66.99
   0  12   0  564.14   71.19
  -1 -12   0  163.88   20.20
  -1 -12   0  133.39   20.70
   1 -12   0  128.29   20.30
   1 -12   0  133.09   19.70
   1  12   0  121.09   24.70
  -1  12   0  152.38   28.20
  -2 -12   0  103.19   15.80
   2 -12   0   70.69   14.10
   2 -12   0   71.19   13.30
  -2 -12   0   62.19   12.90
  -2  12   0   94.59   23.00
   2  12   0   91.99   21.00
  -3 -12   0   98.99   13.80
  -3 -12   0  104.39   16.70
   3 -12   0   94.39   15.30
  -3 -12   0   86.49   13.70
   3 -12   0   84.19   15.40
  -3 -12   0   83.69   14.70
  -3  12   0   86.89   24.50
   3  12   0   64.09   22.80
  -4 -12   0   84.39   12.80
  -4 -12   0   98.59   16.40
  -4 -12   0   76.99   14.80
  -4 -12   0  101.29   14.00
   4 -12   0   75.39   14.60
  -4 -12   0   81.19   13.50
   4 -12   0   76.49   14.80
  -4  12   0   72.49   25.10
   4  12   0   55.49   20.80
   5 -12   0   64.39   14.30
  -5 -12   0   88.99   13.70
  -5 -12   0   67.79   14.00
  -5 -12   0   75.99   12.30
  -5 -12   0   82.89   16.60
  -5 -12   0   94.29   13.50
  -5 -12   0   68.89   14.70
   5 -12   0   55.59   13.30
  -5  12   0   30.70   22.80
   5  12   0   43.40   20.30
  -6 -12   0  160.38   23.70
  -6 -12   0  187.38   21.70
  -6 -12   0  146.99   19.90
  -6 -12   0  113.99   21.40
  -6 -12   0  166.28   21.30
  -6 -12   0  119.29   21.20
   6 -12   0  106.39   20.60
   6  12   0   90.29   28.20
  -7 -12   0   53.49   18.00
  -7 -12   0   70.09   13.40
  -7 -12   0   56.99   13.60
  -7 -12   0   73.59   13.80
  -7 -12   0   49.90   13.50
  -7 -12   0   64.79   15.60
  -7 -12   0   67.89   14.40
   7 -12   0   37.40   13.00
  -7 -12   0   66.99   16.40
  -7 -12   0   64.29   14.00
  -7 -12   0   75.59   16.40
  -7 -12   0   68.79   14.90
  -8 -12   0  199.98   30.70
  -8 -12   0  266.77   31.10
  -8 -12   0  171.28   30.60
  -8 -12   0  277.97   33.10
  -8 -12   0  212.68   31.30
  -8 -12   0  207.98   31.30
  -8 -12   0  194.68   33.10
  -8 -12   0  259.77   31.70
  -8 -12   0  176.08   31.50
  -8 -12   0  225.08   30.60
  -8 -12   0  245.38   30.70
  -9 -12   0   83.19   18.60
  -9 -12   0   68.49   14.60
  -9 -12   0   82.79   14.60
  -9 -12   0   51.39   13.50
  -9 -12   0   40.80   14.20
  -9 -12   0   46.40   14.50
  -9 -12   0   81.49   14.00
  -9 -12   0   70.89   14.90
  -9 -12   0   74.49   13.90
  -9 -12   0   54.89   15.40
 -10 -12   0  -11.40   13.80
 -10 -12   0    8.10    9.00
 -10 -12   0    6.30    8.80
 -10 -12   0   -3.50    8.40
 -10 -12   0   -1.00    9.40
 -10 -12   0    4.60    7.60
 -10 -12   0   -2.90    9.50
 -10 -12   0   -2.10    9.80
 -10 -12   0  -11.80    8.10
 -11 -12   0   43.90   14.30
 -11 -12   0   25.30    9.30
 -11 -12   0   22.30    8.80
 -11 -12   0   11.10    7.50
 -11 -12   0    3.10    8.20
 -11 -12   0   20.80    9.70
 -11 -12   0   16.90    8.90
 -12 -12   0   56.59   11.30
 -12 -12   0   58.79   10.70
 -12 -12   0   53.49   10.50
 -12 -12   0   53.89   10.10
 -12 -12   0   50.09   13.80
 -12 -12   0   31.00   10.20
 -13 -12   0    4.80    5.10
 -13 -12   0   -3.40    5.70
 -13 -12   0    8.90    5.90
 -13 -12   0   14.20    8.60
   0 -13   0  -10.90    7.80
   0 -13   0   -5.50    6.60
   0  13   0   -5.80   15.90
   1 -13   0   35.60   10.50
   1 -13   0   61.29   10.50
  -1 -13   0   40.80   11.20
  -1 -13   0   41.10    9.80
   1  13   0   43.10   16.70
  -1  13   0   46.10   19.20
   2 -13   0   21.80    8.90
   2 -13   0   24.90    9.20
  -2 -13   0   12.90    9.30
  -2 -13   0   27.70    8.80
  -2  13   0   16.40   18.00
   2  13   0    7.60   13.90
  -3 -13   0  176.98   23.10
   3 -13   0  155.68   22.50
   3 -13   0  135.99   22.30
  -3 -13   0  160.88   23.20
   3  13   0  148.29   29.10
  -3  13   0  156.38   31.10
   4 -13   0    7.70    9.20
   4 -13   0   26.20    9.80
  -4 -13   0    3.00    7.90
  -4 -13   0   16.30    8.10
  -4 -13   0   15.50    7.30
  -4 -13   0    7.20    9.10
   4  13   0    1.20   18.10
  -4  13   0  -26.80   16.80
   5 -13   0   19.00   11.20
   5 -13   0   21.40   10.60
  -5 -13   0   21.00   11.30
  -5 -13   0   41.60   10.70
  -5 -13   0   49.20   13.60
  -5 -13   0   29.70   10.30
  -5 -13   0   23.70    7.90
  -5 -13   0   43.50    9.80
   5  13   0   25.20   22.20
  -6 -13   0  -13.60   10.10
  -6 -13   0   12.20   11.80
  -6 -13   0   -3.10   12.70
  -6 -13   0   -0.40    9.00
  -6 -13   0    8.60    8.10
  -6 -13   0  -19.80    9.50
  -6 -13   0   13.50    9.60
   6 -13   0    1.40    9.40
  -6 -13   0   23.20   14.90
  -6 -13   0   -2.10    9.10
  -6 -13   0  -10.10    8.80
  -6 -13   0    1.50    8.90
  -7 -13   0   64.59   15.30
   7 -13   0   77.19   16.70
  -7 -13   0   92.59   17.70
  -7 -13   0   75.19   15.10
  -7 -13   0   75.09   13.90
  -7 -13   0   85.29   15.20
  -7 -13   0   55.49   16.00
  -7 -13   0  100.79   20.20
  -7 -13   0   48.60   14.70
  -7 -13   0   82.79   15.80
  -7 -13   0   95.19   16.10
  -7 -13   0   82.69   16.70
  -8 -13   0   40.20   16.00
  -8 -13   0   30.10   10.80
  -8 -13   0   22.00   12.60
  -8 -13   0   24.50   10.90
  -8 -13   0   24.30    9.60
  -8 -13   0    5.40    9.50
  -8 -13   0    7.80   10.00
  -8 -13   0   16.50   11.70
  -8 -13   0   11.60   11.30
  -8 -13   0   28.50   10.80
  -8 -13   0   34.30   10.90
  -9 -13   0   19.70   10.70
  -9 -13   0   32.70   11.10
  -9 -13   0   10.40   10.60
  -9 -13   0   20.90   10.10
  -9 -13   0   39.10    9.80
  -9 -13   0   38.60   15.80
  -9 -13   0   23.70   11.90
  -9 -13   0   18.30   10.00
  -9 -13   0   30.90   10.00
  -9 -13   0   24.80   10.20
 -10 -13   0   81.19   14.30
 -10 -13   0   75.99   18.50
 -10 -13   0   68.49   14.80
 -10 -13   0   75.99   13.90
 -10 -13   0   71.69   14.60
 -10 -13   0   87.99   13.70
 -10 -13   0   78.09   14.80
 -10 -13   0   76.69   14.50
 -11 -13   0   15.20    9.10
 -11 -13   0   18.30    8.10
 -11 -13   0   12.10    7.80
 -11 -13   0   15.20    7.80
 -11 -13   0   18.40    8.40
 -11 -13   0   14.50    6.90
 -11 -13   0   31.90   13.00
 -12 -13   0    7.20    5.90
 -12 -13   0   -5.20   10.90
 -12 -13   0   -0.50    6.00
 -12 -13   0   15.50    7.00
 -12 -13   0   22.20   10.40
 -12 -13   0    9.30    6.40
 -12 -13   0    1.70    6.10
  12  13   0   -5.70    4.10
   0 -14   0   38.40    9.20
   0 -14   0   43.00   10.80
   0  14   0   15.50   17.50
   1 -14   0   34.20   10.10
   1 -14   0   44.60   10.20
  -1 -14   0   39.40   11.00
  -1 -14   0   36.60    9.40
  -1  14   0   38.90   19.30
   1  14   0   31.50   16.70
   2 -14   0   35.30   10.00
  -2 -14   0   34.10    9.60
  -2 -14   0   26.10   10.30
   2 -14   0   22.30    9.10
  -2  14   0    5.50   19.10
   2  14   0   18.40   15.60
   3 -14   0   11.30    8.90
  -3 -14   0   27.10    9.20
   3 -14   0    8.30    9.00
  -3 -14   0   16.90    9.20
  -3  14   0   14.80   19.10
   3  14   0   13.60   15.50
   4 -14   0   24.10   10.20
  -4 -14   0   35.20   10.60
  -4 -14   0   12.90   15.90
  -4 -14   0   33.10    9.90
   4 -14   0    8.40    9.60
  -4  14   0  -10.90   19.20
   4  14   0   31.80   17.70
  -5 -14   0   49.80   11.30
   5 -14   0   44.80   12.00
  -5 -14   0   41.20   12.50
  -5 -14   0   38.90   12.30
  -5 -14   0   50.09   11.40
  -5 -14   0   36.80   15.00
  -5 -14   0   64.29   12.20
   5 -14   0   27.30   12.10
  -5 -14   0   44.40   16.50
  -6 -14   0   94.69   20.10
  -6 -14   0  100.99   19.80
  -6 -14   0  132.49   20.30
  -6 -14   0   93.99   18.70
  -6 -14   0  104.79   22.80
  -6 -14   0  132.59   18.40
  -6 -14   0  109.49   19.40
   6 -14   0  103.69   19.30
  -6 -14   0  143.49   19.70
  -6 -14   0  137.79   19.20
  -6 -14   0  151.08   20.10
  -6 -14   0  142.79   22.10
  -7 -14   0   97.89   16.80
  -7 -14   0  110.69   18.20
  -7 -14   0   92.19   16.80
  -7 -14   0   76.79   18.20
  -7 -14   0   89.09   16.90
  -7 -14   0   91.69   15.40
  -7 -14   0  114.79   18.50
  -7 -14   0   67.39   17.00
  -7 -14   0  101.79   20.80
  -7 -14   0   96.19   16.20
  -7 -14   0  118.19   17.60
  -8 -14   0   -3.40    9.70
  -8 -14   0   10.30   10.50
  -8 -14   0   13.30    8.60
  -8 -14   0   10.20    8.30
  -8 -14   0   12.20   14.40
  -8 -14   0    8.20    8.00
  -8 -14   0   -3.50    9.60
  -8 -14   0    0.10    8.80
  -8 -14   0    3.70   11.20
  -8 -14   0   -0.70    8.70
  -9 -14   0    2.40    9.00
  -9 -14   0    4.80    8.80
  -9 -14   0   -5.90   13.70
  -9 -14   0   25.50   10.50
  -9 -14   0   13.70    8.40
  -9 -14   0    7.60    8.40
  -9 -14   0    0.80    8.40
  -9 -14   0   13.50    7.70
  -9 -14   0   17.80    8.20
  -9 -14   0   -1.60    9.50
   9  14   0   12.40    6.20
 -10 -14   0   11.40   13.10
 -10 -14   0   13.10    8.60
 -10 -14   0    3.90    6.40
 -10 -14   0   10.20    7.60
 -10 -14   0   -2.70    6.50
 -10 -14   0    5.90   11.50
 -10 -14   0   18.70    7.80
 -10 -14   0    8.50    9.50
 -11 -14   0   40.30    9.80
 -11 -14   0   40.40   13.00
 -11 -14   0   44.40    9.60
 -11 -14   0   40.70    9.90
 -11 -14   0   63.59    9.70
 -11 -14   0   53.09   10.10
 -11 -14   0   66.49   11.00
 -12 -14   0   -1.50    4.60
 -12 -14   0   12.10    8.50
 -12 -14   0    6.30    5.80
 -12 -14   0    8.00    4.80
 -12 -14   0    5.20    5.10
   0 -15   0   10.40    7.50
   0 -15   0    1.20    8.30
   0  15   0   22.90   17.60
   1 -15   0    1.80    8.40
  -1 -15   0    5.30    7.80
  -1 -15   0   -2.10    8.30
   1 -15   0   10.10    7.60
  -1  15   0    3.60   17.20
   1  15   0  -25.10   15.60
   2 -15   0  121.19   19.60
  -2 -15   0  148.79   20.20
  -2 -15   0  137.79   20.40
   2 -15   0  135.89   20.30
  -2 -15   0  128.69   25.70
  -2  15   0  171.88   28.80
   2  15   0  131.79   20.20
   2  15   0   95.69   25.30
  -3 -15   0  120.69   19.80
   3 -15   0  100.69   18.70
  -3 -15   0  131.79   18.70
  -3 -15   0  146.79   19.20
  -3 -15   0  117.29   18.90
  -3 -15   0  109.49   21.00
   3 -15   0  107.69   18.40
   3  15   0  108.99   16.60
  -3  15   0  116.79   27.80
  -3  15   0  141.79   17.10
  -4 -15   0  114.79   18.60
  -4 -15   0  141.09   22.20
   4 -15   0  117.09   18.90
   4 -15   0  110.59   19.00
  -4 -15   0  115.99   20.50
  -4 -15   0  129.39   19.70
  -4 -15   0  108.49   18.40
  -4 -15   0  126.89   18.50
  -5 -15   0  120.99   18.70
  -5 -15   0  109.49   18.90
  -5 -15   0  106.19   18.40
  -5 -15   0  124.89   22.70
   5 -15   0  115.59   19.10
  -5 -15   0  139.59   21.60
  -5 -15   0  132.29   19.80
   6 -15   0    7.00    9.20
  -6 -15   0   -3.10    9.00
  -6 -15   0    6.10    8.00
  -6 -15   0   13.30   10.40
  -6 -15   0   12.20    9.20
  -6 -15   0   -2.50   11.70
  -6 -15   0   -2.10    7.80
  -6 -15   0    0.20    9.50
  -6 -15   0   14.50   13.70
  -6 -15   0   -9.00    9.40
   6  15   0   -6.30    5.80
  -7 -15   0   51.29   11.30
  -7 -15   0   33.90   11.30
  -7 -15   0   35.10   10.50
  -7 -15   0   33.40   10.20
  -7 -15   0   38.90   10.90
  -7 -15   0   38.00   11.60
  -7 -15   0   46.60   15.10
  -7 -15   0   28.30   11.00
  -7 -15   0   44.20   12.00
  -7 -15   0   42.70   12.70
   7  15   0   36.10    8.60
  -8 -15   0   12.60    9.30
  -8 -15   0    5.30    9.40
  -8 -15   0   17.60   11.00
  -8 -15   0   48.40   14.80
  -8 -15   0   30.10    9.30
  -8 -15   0   36.40    9.40
  -8 -15   0   19.30    8.20
  -8 -15   0   22.30    8.40
  -8 -15   0   30.20   10.10
  -8 -15   0   19.70   10.70
   8  15   0   16.80    6.80
  -9 -15   0    8.10   10.20
  -9 -15   0   26.50    8.00
  -9 -15   0   30.50    8.80
  -9 -15   0   12.30    8.60
  -9 -15   0   25.80    9.00
  -9 -15   0   18.10    7.70
  -9 -15   0   42.90    9.50
  -9 -15   0   52.99   14.30
 -10 -15   0   10.70    7.40
 -10 -15   0   32.70   12.10
 -10 -15   0   13.80    9.10
 -10 -15   0   15.20    7.20
 -10 -15   0   11.80    6.90
 -10 -15   0   15.60    6.60
 -10 -15   0   17.60    6.40
 -11 -15   0   -0.10    5.00
 -11 -15   0   -7.40    6.90
 -11 -15   0   -4.20    5.20
 -11 -15   0   -5.80    5.70
 -11 -15   0    4.40    5.10
 -11 -15   0    0.40    5.40
 -11 -15   0    9.30    9.40
  11  15   0   -9.00    3.80
   0 -16   0   98.59   15.20
   0 -16   0   86.29   14.70
   0 -16   0  100.29   15.60
   0  16   0   84.19   12.90
  -1 -16   0   42.80   11.10
   1 -16   0   68.29   12.60
  -1 -16   0   64.29   11.80
  -1 -16   0   55.69   12.00
   1 -16   0   60.99   11.70
   1 -16   0   63.09   11.80
   1  16   0   55.29    9.50
  -1  16   0   48.60    9.30
  -2 -16   0    6.00    7.70
  -2 -16   0   -5.20    7.60
   2 -16   0    8.40    8.20
   2 -16   0    1.10    8.20
  -2 -16   0   -0.70    7.50
  -2  16   0   -2.50    5.10
   2  16   0   -0.70    5.50
  -3 -16   0  305.77   38.70
  -3 -16   0  292.97   37.20
  -3 -16   0  289.47   37.20
   3 -16   0  285.07   38.00
   3 -16   0  280.87   37.20
  -3 -16   0  321.07   38.00
  -3 -16   0  273.77   38.40
  -3  16   0  266.17   36.10
   3  16   0  303.77   36.30
  -4 -16   0   89.29   16.90
   4 -16   0  137.19   18.10
  -4 -16   0  119.99   20.00
  -4 -16   0  100.69   19.20
  -4 -16   0  110.09   17.80
  -4 -16   0  104.29   17.10
   4 -16   0  123.09   18.40
  -4 -16   0  101.59   16.80
   4  16   0  110.49   15.80
  -5 -16   0   51.69   11.60
  -5 -16   0   51.09   15.20
  -5 -16   0   46.90   12.20
  -5 -16   0   59.79   11.60
  -5 -16   0   66.69   14.90
  -5 -16   0   64.29   12.70
   5 -16   0   56.79   12.40
  -6 -16   0   96.99   19.80
  -6 -16   0  100.09   17.50
  -6 -16   0   94.59   16.40
  -6 -16   0  116.79   17.10
  -6 -16   0  129.09   19.00
  -6 -16   0  106.59   17.40
   6 -16   0  105.29   17.30
  -7 -16   0  108.99   18.40
  -7 -16   0  113.09   20.10
  -7 -16   0  120.99   17.60
  -7 -16   0  118.49   17.90
  -7 -16   0   99.79   17.50
  -7 -16   0  114.09   17.50
  -7 -16   0  106.09   17.00
  -7 -16   0  132.29   19.10
  -7 -16   0  103.79   16.70
   7  16   0  108.19   19.50
  -8 -16   0   60.69   14.70
  -8 -16   0   52.49   10.50
  -8 -16   0   50.29   10.50
  -8 -16   0   44.80    9.90
  -8 -16   0   36.30   10.60
  -8 -16   0   69.99   12.70
  -8 -16   0   46.10   11.00
  -8 -16   0   56.69   10.30
  -9 -16   0    9.20    6.90
  -9 -16   0   15.40   11.30
  -9 -16   0   -0.40    8.90
  -9 -16   0   -2.10    6.40
  -9 -16   0    6.50    5.70
  -9 -16   0    6.40    6.20
  -9 -16   0    5.70    6.50
  -9 -16   0    7.80    6.80
   9  16   0   13.60    5.70
 -10 -16   0   19.30   10.10
 -10 -16   0   13.90    5.90
 -10 -16   0   19.40    8.30
 -10 -16   0    9.40    6.20
 -10 -16   0    5.20    6.00
 -10 -16   0    8.50    5.30
 -10 -16   0    0.60    5.20
  10  16   0    0.50    4.70
 -11 -16   0   16.10    5.00
 -11 -16   0    8.90    4.70
 -11 -16   0   14.10    5.50
 -11 -16   0   10.60    4.60
 -11 -16   0   14.60    8.10
  11  16   0   14.50    4.10
   0 -17   0    6.60    7.60
   0 -17   0    0.80    7.30
   0 -17   0    4.50    7.10
   0  17   0    2.10    5.10
  -1 -17   0   92.19   14.80
   1 -17   0   69.89   14.40
  -1 -17   0  108.79   14.80
  -1 -17   0   84.89   14.20
   1 -17   0   86.29   14.20
   1 -17   0   84.59   14.40
   1  17   0   80.29   12.40
  -1  17   0   77.29   12.30
  -2 -17   0   77.19   15.20
   2 -17   0   87.39   15.50
  -2 -17   0  112.49   16.00
  -2 -17   0  111.59   16.00
   2 -17   0   96.19   16.40
  -2  17   0   91.29   13.70
   2  17   0  113.19   14.40
  -3 -17   0  138.99   18.80
  -3 -17   0  102.19   17.30
  -3 -17   0  107.79   17.60
   3 -17   0  116.59   18.10
   3 -17   0  125.79   18.80
  -3  17   0  109.09   16.20
   3  17   0  147.29   17.10
  -4 -17   0   61.09   11.70
   4 -17   0   49.90   11.10
  -4 -17   0   54.89   11.20
  -4 -17   0   42.50   10.40
   4 -17   0   43.10   11.40
  -4 -17   0   61.39   14.10
  -4 -17   0   87.19   15.10
  -4 -17   0   42.90   10.70
   4  17   0   61.59   10.00
  -5 -17   0   34.80   12.80
  -5 -17   0   39.50   10.20
   5 -17   0   53.49   10.80
  -5 -17   0   36.80    9.50
  -5 -17   0   34.30    9.60
  -5 -17   0   47.40   10.70
  -5 -17   0   37.90   13.10
   5  17   0   49.90    9.20
  -6 -17   0   83.39   16.00
  -6 -17   0   72.09   13.00
  -6 -17   0   79.29   13.40
  -6 -17   0   82.89   15.70
  -6 -17   0   61.79   12.70
  -6 -17   0   65.69   13.30
   6  17   0   97.59   12.70
  -7 -17   0   22.20    7.90
  -7 -17   0   26.60    7.90
  -7 -17   0   35.80   10.80
  -7 -17   0   25.50    8.40
  -7 -17   0   28.30   11.90
   7  17   0   23.50    7.50
  -8 -17   0   42.10    8.70
  -8 -17   0   50.39    9.60
  -8 -17   0   38.10    8.90
  -8 -17   0   55.19   11.80
  -8 -17   0   43.30   12.50
  -8 -17   0   37.20    9.30
  -8 -17   0   34.00    8.70
   8  17   0   60.79    8.90
  -9 -17   0   17.40    9.80
  -9 -17   0   19.80    8.90
  -9 -17   0    5.90    6.10
  -9 -17   0    7.90    5.30
  -9 -17   0   24.50    6.00
  -9 -17   0   21.40    6.30
  -9 -17   0    8.40    5.60
   9  17   0   20.50    5.70
 -10 -17   0   13.80    5.30
 -10 -17   0   24.50    5.90
 -10 -17   0   18.30    5.60
 -10 -17   0   18.90    5.90
 -10 -17   0   28.30    8.90
  10  17   0   23.50    5.50
   0 -18   0  119.89   16.60
   0 -18   0  129.79   16.70
   0 -18   0  113.39   16.30
   0  18   0   79.49   14.30
   1 -18   0   58.99   11.10
   1 -18   0   52.29   11.10
  -1 -18   0   58.79   11.10
  -1 -18   0   62.69   11.20
   1 -18   0   51.59   11.40
  -1 -18   0   45.10   11.00
   1  18   0   56.39    9.70
  -1  18   0   61.49    9.60
   2 -18   0    3.70    7.20
  -2 -18   0   19.30    7.70
  -2 -18   0   11.00    7.20
  -2 -18   0   10.40    6.90
   2 -18   0    4.50    7.50
   2  18   0   16.10    6.40
  -2  18   0   15.80    5.30
  -3 -18   0    7.30    6.30
   3 -18   0    0.10    7.10
   3 -18   0   -4.50    6.50
  -3 -18   0   -9.60    6.30
  -3 -18   0   -0.40    6.00
  -3  18   0   -1.90    4.40
   3  18   0    1.70    6.10
  -4 -18   0   68.89   12.70
   4 -18   0   77.19   13.80
  -4 -18   0   89.29   15.20
  -4 -18   0   92.69   13.70
  -4 -18   0   63.79   13.20
   4 -18   0   70.39   14.60
   4  18   0  100.99   13.00
  -5 -18   0    7.70    6.50
  -5 -18   0   -2.50    5.50
  -5 -18   0   12.70    9.40
   5 -18   0    3.40    6.80
  -5 -18   0   -3.00    6.60
  -5 -18   0    2.20    6.40
   5  18   0    6.90    6.30
  -6 -18   0   48.00   10.40
  -6 -18   0   62.49   11.00
  -6 -18   0   51.09   10.70
  -6 -18   0   73.79   13.50
   6  18   0   76.39   10.70
  -7 -18   0   12.40    5.90
  -7 -18   0    9.60    6.50
  -7 -18   0    3.20    5.40
  -7 -18   0    7.40    9.10
   7  18   0    7.20    5.90
  -8 -18   0    3.20    5.50
  -8 -18   0   10.00    5.20
  -8 -18   0   13.70    8.70
   8  18   0    5.90    5.40
  -9 -18   0    0.90    4.50
  -9 -18   0    6.40    7.80
  -9 -18   0    5.40    4.90
   9  18   0    6.30    4.90
   0 -19   0   -0.90    6.50
   0 -19   0   -1.50    5.80
   0 -19   0    0.10    6.20
   0  19   0   -1.80    4.90
  -1 -19   0   56.49   10.30
   1 -19   0   54.49   10.20
  -1 -19   0   42.70    9.60
   1 -19   0   52.79   10.10
   1 -19   0   54.79   10.10
  -1 -19   0   47.20   10.00
   1  19   0   48.20    8.80
  -1  19   0   42.70    8.40
  -2 -19   0   43.10   10.30
   2 -19   0   65.39   11.50
   2 -19   0   66.59   11.60
  -2 -19   0   54.09   10.90
  -2 -19   0   78.99   11.50
  -2  19   0   53.19    9.30
   2  19   0   85.79   10.80
   3 -19   0   23.70    8.00
  -3 -19   0   14.60    6.80
  -3 -19   0   10.90    6.90
  -3 -19   0   31.00    7.70
   3 -19   0   21.10    7.80
   3  19   0   26.40    7.10
  -3  19   0   34.10    5.80
  -4 -19   0   -1.60    5.90
  -4 -19   0    8.10    5.80
  -4 -19   0    5.90    6.00
   4  19   0   15.40    6.30
  -5 -19   0   -4.70    7.50
  -5 -19   0    0.70    5.10
  -5 -19   0   15.00    6.30
   5  19   0    8.70    6.00
  -6 -19   0    2.10    5.60
  -6 -19   0    0.80    5.00
  -6 -19   0    0.90    5.10
  -6 -19   0   14.80    8.10
   6  19   0    5.30    5.80
  -7 -19   0   36.50    8.10
  -7 -19   0   32.70    7.40
  -7 -19   0   52.39   10.00
   7  19   0   53.99    8.30
  -8 -19   0   12.00    4.60
  -8 -19   0   -4.30    4.40
  -8 -19   0   -5.30    7.00
   8  19   0   -5.70    4.80
   0 -20   0   30.70    8.40
   0 -20   0   56.69    9.30
   0 -20   0   41.50    9.00
   0  20   0   52.49    8.20
   1 -20   0   24.80    8.00
  -1 -20   0   29.80    7.40
  -1 -20   0   25.90    7.20
   1 -20   0   19.30    7.10
   1 -20   0   30.30    7.40
  -1 -20   0   20.50    6.80
  -1  20   0   16.10    5.80
   1  20   0   34.20    6.70
  -2 -20   0   49.70   10.00
  -2 -20   0   41.60    9.50
   2 -20   0   57.49   10.30
   2  20   0   70.29    9.90
  -2  20   0   63.19    8.90
   3 -20   0   42.70    9.90
  -3 -20   0   35.60    8.20
  -3 -20   0   29.40    7.40
  -3  20   0   37.60    6.80
   3  20   0   45.00    8.20
  -4 -20   0   14.00    5.50
  -4 -20   0   11.40    5.90
   4  20   0    5.70    6.00
  -5 -20   0    1.30    5.20
  -5 -20   0    2.70    4.80
  -5 -20   0  -10.60    8.40
   5  20   0   -0.50    5.30
  -6 -20   0   13.70    6.70
  -6 -20   0    5.10    5.30
   6  20   0   14.80    5.70
   6  20   0    5.40    5.90
  -7 -20   0   11.80    5.30
  -7 -20   0   20.80    6.80
  -7 -20   0   18.60    4.90
   7  20   0   12.20    5.50
   7  20   0   23.70    6.50
  -8 -20   0    1.70    3.90
  -8 -20   0    8.70    5.80
  -8 -20   0    0.70    3.60
   8  20   0   -3.00    5.20
   8  20   0    7.50    4.50
   0 -21   0    4.50    4.90
   0 -21   0   -1.00    5.10
   0  21   0   -3.00    4.90
   1 -21   0   11.20    5.60
  -1 -21   0    3.10    5.20
  -1 -21   0    5.70    4.90
   1  21   0    6.30    5.60
  -1  21   0   12.90    5.00
  -2 -21   0   11.30    5.50
  -2 -21   0   23.50    6.30
   2  21   0   12.30    6.00
  -2  21   0   22.00    5.40
  -3 -21   0    6.00    5.10
  -3 -21   0    0.50    5.10
   3  21   0    6.50    5.50
  -4 -21   0   41.20    8.40
   4  21   0   54.19    8.60
  -5 -21   0    3.20    4.90
   5  21   0   -3.70    4.80
  -6 -21   0   22.40    6.20
   6  21   0   42.30    6.70
   0 -22   0    8.20    4.70
   0  22   0   -5.50    4.70
  -1 -22   0    8.50    4.90
  -1  22   0   19.20    5.10
   1  22   0   16.80    5.70
  -2 -22   0   53.69    8.50
   2  22   0   51.69    8.60
  -2  22   0   47.20    8.10
  -3 -22   0   -1.40    4.50
   3  22   0    9.30    5.10
  -4 -22   0   -5.30    4.30
   4  22   0   15.00    4.90
  -5 -22   0   22.40    5.80
   5  22   0   31.20    5.80
   0  23   0   -2.00    4.20
  -1 -23   0   11.70    4.60
  -1  23   0   21.50    4.90
   1  23   0   16.00    5.10
  -2 -23   0    5.40    4.10
   2  23   0    1.30    4.30
  -3 -23   0    9.90    4.40
   3  23   0   18.40    4.80
  -9   0   1  220.88   31.90
  -8   0   1  162.18   23.80
  -8   0   1  168.98   21.60
  -8   0   1  180.68   21.30
  -8   0   1  160.48   21.40
  -8   0   1  174.08   25.00
  -7   0   1   77.69   11.80
  -7   0   1   95.89   11.30
  -7   0   1   74.29   14.10
  -7   0   1   83.49   11.50
  -7   0   1   81.29   11.40
  -7   0   1   92.19   13.60
  -6   0   1  344.57   47.30
  -6   0   1  392.66   46.90
  -6   0   1  394.46   46.30
  -6   0   1  398.76   46.70
  -6   0   1  413.06   48.70
  -5   0   1  165.78   18.40
  -5   0   1  127.89   18.60
  -5   0   1  133.49   20.00
  -4   0   1  634.14   73.49
  -4   0   1  618.14   73.69
  -4   0   1  609.24   74.09
  -3   0   1 4003.60  450.65
  -3   0   1 3551.74  450.45
  -3   0   1 3983.90  450.25
  -2   0   1  135.29   17.60
  -2   0   1  153.48   17.80
  -1   0   1   43.50    6.20
  -1   0   1   48.20    6.20
   0   0   1    4.10    0.80
   0   0   1    3.10    0.80
  -1   0  -1 1241.68  151.18
  -1   0  -1 1413.96  151.28
   1   0   1 1218.78  151.18
  -2   0  -1 2700.53  321.27
  -2   0  -1 2787.82  321.57
  -3   0  -1   20.70    4.40
  -3   0  -1   21.30    3.50
  -3   0  -1   22.20    3.70
  -4   0  -1  240.48   28.80
  -4   0  -1  235.78   28.90
  -4   0  -1  248.18   29.90
  -5   0  -1   -5.90    2.90
  -5   0  -1   -1.80    3.50
  -5   0  -1    5.40    3.20
  -5   0  -1   -0.40    4.90
  -6   0  -1   10.00    4.40
  -6   0  -1   14.90    4.00
  -6   0  -1   14.90    6.40
  -6   0  -1   20.40    4.00
  -6   0  -1   17.60    7.10
  -7   0  -1   54.29    8.00
   7   0   1   53.29   11.10
  -7   0  -1   57.99    8.50
  -7   0  -1   58.89   11.00
  -7   0  -1   55.09   10.50
  -7   0  -1   47.10    7.80
   7   0   1   51.69    8.40
  -8   0  -1   81.69   11.60
   8   0   1   82.79   11.70
  -8   0  -1   69.49   13.50
  -8   0  -1   85.29   11.30
  -8   0  -1   77.39   11.10
  -9   0  -1  255.17   31.10
  -9   0  -1  249.48   31.30
 -10  -1   1  187.98   29.60
  -9  -1   1  385.76   46.40
  -9  -1   1  397.36   46.80
  -9  -1   1  342.87   49.30
  -8  -1   1    0.80    3.50
  -8  -1   1    6.10    4.20
  -8  -1   1    0.70    4.90
  -8  -1   1    5.00    7.40
  -8  -1   1    8.60    8.50
  -8   1   1   10.00    7.20
  -8   1   1    0.30    3.60
   8   1  -1   -1.10    7.70
  -7  -1   1  287.77   44.20
  -7  -1   1  374.66   43.40
  -7  -1   1  349.87   42.70
  -7  -1   1  369.06   45.90
  -7  -1   1  374.06   43.00
  -7  -1   1  382.26   43.70
  -7   1   1  327.27   44.00
  -7   1   1  344.17   43.00
  -7   1   1  346.27   42.80
  -7   1   1  382.16   43.00
  -7   1   1  393.26   45.60
  -6  -1   1  939.61  113.59
  -6  -1   1  880.71  112.49
  -6  -1   1 1048.20  112.39
  -6  -1   1  936.91  111.69
  -6  -1   1  980.50  112.59
  -6   1   1  967.70  113.59
  -6   1   1  954.20  111.69
  -6   1   1  957.00  111.89
  -6   1   1  891.21  111.69
  -5  -1   1 1118.79  125.19
  -5  -1   1  978.90  124.99
  -5  -1   1 1111.09  125.39
  -5  -1   1 1022.80  125.99
  -5   1   1 1057.49  124.59
  -5   1   1 1057.19  125.89
  -5   1   1 1072.29  124.69
  -4  -1   1  706.03   83.69
  -4  -1   1  705.43   84.09
  -4  -1   1  691.43   83.89
  -4   1   1  712.23   83.19
  -4   1   1  704.53   83.99
  -4   1   1  708.93   83.09
  -3  -1   1 1968.60  239.68
  -3  -1   1 2086.09  239.78
  -3  -1   1 2052.39  239.58
  -3   1   1 2065.69  239.08
  -3   1   1 2021.40  239.58
  -2  -1   1 2260.87  294.27
  -2  -1   1 2611.54  294.47
  -2   1   1 2431.76  294.37
  -2   1   1 2726.53  293.97
  -1  -1   1  120.09   13.30
  -1  -1   1   99.09   13.20
  -1   1   1  106.89   13.10
  -1   1   1   98.79   12.70
   0  -1   1  578.04   64.99
   0   1   1  524.55   65.29
   0   1  -1  560.54   65.29
   0   1   1  553.74   64.99
   1  -1   1 1524.95  186.78
  -1  -1  -1 1722.53  186.88
   1   1   1 1668.43  187.48
  -1   1  -1 1475.75  186.88
   2  -1   1 1246.88  151.88
  -2  -1  -1 1420.46  151.98
   2   1   1 1260.97  152.38
  -2   1  -1 1275.27  152.08
  -2   1  -1 1281.27  151.78
  -3  -1  -1 1893.21  211.28
  -3  -1  -1 1844.52  210.78
  -3  -1  -1 1879.91  210.68
  -3   1  -1 1696.63  210.88
  -3   1  -1 1733.33  210.48
   3   1   1 1739.33  211.38
  -4  -1  -1  563.44   62.49
  -4  -1  -1  537.95   63.39
  -4  -1  -1  559.74   62.69
  -4   1  -1  519.45   62.99
  -4   1  -1  510.75   62.29
  -4   1  -1  494.45   62.19
   4   1   1  524.45   63.69
  -5  -1  -1  165.78   19.80
  -5  -1  -1  168.88   22.00
  -5  -1  -1  160.68   20.50
  -5  -1  -1  178.38   20.40
  -5   1  -1  158.88   19.80
  -5   1  -1  150.18   19.60
  -5   1  -1  163.48   21.50
  -5   1  -1  164.88   19.90
   5   1   1  144.29   22.10
  -6  -1  -1    7.70    3.30
   6  -1   1    7.00    3.70
  -6  -1  -1   21.20    6.80
  -6  -1  -1    4.10    7.10
  -6  -1  -1    6.00    4.50
  -6  -1  -1   11.50    4.10
  -6   1  -1    2.10    5.60
  -6   1  -1    4.30    3.50
  -6   1  -1    6.60    2.90
  -6   1  -1    1.00    3.30
  -6   1  -1    8.20    5.50
   7  -1   1   99.89   14.20
  -7  -1  -1  108.09   14.70
  -7  -1  -1  117.39   14.40
  -7  -1  -1   95.59   16.50
  -7  -1  -1  102.29   13.90
  -7   1  -1  104.99   14.20
  -7   1  -1   96.29   13.80
   7   1   1  107.19   17.30
  -7   1  -1  125.09   14.10
  -8  -1  -1  203.58   24.20
  -8  -1  -1  183.68   26.90
  -8  -1  -1  211.58   24.10
   8  -1   1  197.58   24.30
  -8  -1  -1  184.28   24.50
   8   1   1  179.18   24.60
  -8   1  -1  188.48   24.10
  -8   1  -1  190.08   24.00
  -9  -1  -1   -6.40   10.70
  -9  -1  -1    6.60    4.90
  -9  -1  -1   -2.60    3.80
  -9  -1  -1   12.10    8.10
  -9   1  -1   -5.70    3.60
   9   1   1   -6.70    4.40
 -10  -1  -1  142.19   19.90
 -10  -2   1   61.69   16.80
 -10  -2   1   77.89   12.60
 -10  -2   1   77.39   17.10
  -9  -2   1    7.10   11.40
  -9  -2   1   13.60    4.50
  -9  -2   1    7.20   10.70
  -9  -2   1    7.80    6.10
  -9  -2   1    6.10    5.20
   9   2  -1    5.80   14.40
  -8  -2   1   87.49   16.90
  -8  -2   1  122.59   14.70
  -8  -2   1   97.59   13.40
  -8  -2   1   90.49   14.80
   8   2  -1   99.89   18.80
  -8   2   1   96.99   17.00
  -7  -2   1   60.09   12.00
  -7  -2   1   63.69   12.70
  -7  -2   1   72.09    9.50
  -7  -2   1   49.30   10.70
  -7  -2   1   67.29    9.10
  -7  -2   1   69.29   10.50
   7   2  -1   73.69   14.80
  -7   2   1   71.19    9.60
  -7   2   1   59.89   12.20
  -6  -2   1   91.69   14.60
  -6  -2   1   90.29   15.30
  -6  -2   1   93.09   14.10
  -6  -2   1  100.39   12.40
  -6  -2   1   89.39   14.00
   6   2  -1  100.79   17.10
  -6   2   1   88.49   14.90
  -6   2   1  101.89   12.30
  -6   2   1   91.19   14.50
  -6   2   1   98.99   12.60
  -6   2   1   93.59   12.40
  -5  -2   1  387.96   46.00
  -5  -2   1  381.36   45.30
  -5  -2   1  345.27   45.60
  -5  -2   1  381.56   44.40
  -5   2   1  353.36   43.50
  -5   2   1  381.06   45.60
  -5   2   1  357.16   43.70
  -4  -2   1  462.25   50.29
  -4  -2   1  386.26   50.29
  -4  -2   1  381.06   49.99
  -4   2   1  406.06   48.60
  -4   2   1  406.36   49.80
  -4   2   1  411.66   48.50
  -3  -2   1  106.69   16.80
  -3  -2   1  115.99   17.20
  -3  -2   1  141.09   16.70
  -3   2   1  126.39   15.00
  -3   2   1  117.09   16.30
  -2  -2   1  212.58   25.80
   2   2  -1  206.38   26.30
  -2   2   1  211.98   24.50
  -2   2   1  194.68   25.50
  -1  -2   1 3615.84  429.36
  -1   2   1 3528.05  429.56
   1   2  -1 3857.61  429.86
   0  -2   1  248.88   30.10
   0  -2  -1  287.57   30.00
   0   2   1  247.08   31.40
   0   2  -1  211.78   31.30
   1  -2   1   16.90    2.30
  -1  -2  -1   19.00    3.00
   1   2   1    4.60    5.50
  -1   2  -1   17.00    3.80
   2  -2   1  476.35   55.99
  -2   2  -1  482.25   56.49
   2   2   1  469.55   57.29
  -3  -2  -1  594.24   65.89
  -3  -2  -1  616.94   65.79
   3  -2   1  527.85   65.19
   3   2   1  548.55   66.59
  -3   2  -1  509.15   65.79
  -4  -2  -1  812.52   88.79
   4  -2   1  759.62   88.39
  -4  -2  -1  798.92   88.99
  -4   2  -1  722.63   88.39
   4   2   1  760.12   89.99
  -4   2  -1  709.83   88.29
  -4   2  -1  721.33   89.09
   5  -2   1    6.20    3.20
  -5  -2  -1    2.70    5.30
  -5  -2  -1    9.70    3.50
  -5  -2  -1    7.70    6.80
  -5  -2  -1   11.30    4.60
  -5   2  -1   10.00    3.70
  -5   2  -1   13.00    3.50
   5   2   1    5.40    6.20
  -5   2  -1   10.20    2.90
  -5   2  -1   12.30    5.20
  -6  -2  -1  225.48   28.80
   6  -2   1  242.08   28.90
  -6  -2  -1  255.87   29.90
  -6  -2  -1  270.87   29.60
  -6  -2  -1  198.78   31.10
  -6   2  -1  234.28   28.80
   6   2   1  228.68   31.70
  -6   2  -1  245.18   28.80
  -6   2  -1  231.28   30.60
  -7  -2  -1   59.49   12.20
  -7  -2  -1   52.99    7.90
   7  -2   1   61.09    8.20
  -7  -2  -1   56.99    8.70
  -7  -2  -1   55.99    9.30
  -7   2  -1   52.49    8.00
   7   2   1   54.19   11.80
  -7   2  -1   43.70    7.80
  -8  -2  -1   29.20    5.50
  -8  -2  -1   31.50    6.40
  -8  -2  -1   30.70    7.30
  -8  -2  -1   11.90    9.40
  -8   2  -1   31.50    5.80
   8   2   1   28.10    7.10
  -9  -2  -1  124.39   16.40
  -9  -2  -1  111.89   15.00
  -9  -2  -1  110.89   15.50
  -9  -2  -1  114.09   22.30
  -9  -2  -1   74.19   18.00
   9   2   1  112.39   15.90
  -9   2  -1  114.79   15.20
 -10  -2  -1  288.07   34.20
 -10  -2  -1  284.87   33.20
 -10  -2  -1  279.57   40.00
 -10  -2  -1  282.17   36.60
  10   2   1  223.98   33.70
 -11  -2  -1  117.99   23.20
 -11  -3   1   17.20   13.00
 -11  -3   1   28.40   12.50
 -11  -3   1   34.60    9.00
 -11  -3   1   16.70   13.60
 -10  -3   1  114.79   16.60
 -10  -3   1  119.59   16.80
 -10  -3   1  117.89   21.30
 -10  -3   1  110.79   20.90
 -10  -3   1  114.39   15.40
 -10  -3   1  102.89   15.60
 -10  -3   1   84.19   20.40
  10   3  -1   66.79   14.50
  -9  -3   1   98.29   19.90
  -9  -3   1  116.89   16.70
  -9  -3   1  114.99   15.20
  -9  -3   1   87.39   20.90
  -9  -3   1  111.49   17.20
   9   3  -1  124.09   23.10
  -8  -3   1   55.69   11.70
  -8  -3   1   69.79    9.50
  -8  -3   1   65.49   11.10
  -8  -3   1   73.59   14.20
   8   3  -1   45.40   14.50
  -8   3   1   63.99   13.30
  -7  -3   1  297.67   34.30
  -7  -3   1  263.87   32.40
  -7  -3   1  265.87   34.60
  -7  -3   1  255.17   32.20
  -7  -3   1  273.07   34.70
  -7   3   1  259.67   32.40
  -7   3   1  273.77   35.20
   7   3  -1  281.37   37.50
  -6  -3   1   63.89   13.70
  -6  -3   1   60.59   12.80
  -6  -3   1   81.29   10.70
  -6  -3   1   89.59   12.50
  -6   3   1   89.59   10.80
   6   3  -1   81.99   15.70
  -6   3   1   77.69   13.20
  -5  -3   1  642.04   87.19
  -5  -3   1  660.63   86.89
  -5  -3   1  761.02   85.89
  -5   3   1  740.03   85.09
   5   3  -1  820.62   88.69
  -5   3   1  699.83   86.79
  -4  -3   1  143.19   24.00
  -4  -3   1  148.39   23.50
  -4   3   1  178.48   23.00
   4   3  -1  199.68   25.20
  -4   3   1  183.08   21.00
  -3  -3   1 1257.77  168.98
  -3  -3   1 1241.48  169.18
  -3   3   1 1496.05  168.88
  -3   3   1 1520.85  167.78
   3   3  -1 1597.04  169.78
  -2  -3   1 3244.18  394.56
  -2  -3   1 3121.49  394.36
  -2   3   1 3712.93  394.56
  -1  -3   1 2194.38  270.07
  -1   3   1 2324.57  270.67
   1   3  -1 2396.66  270.97
   0  -3   1 1007.50  118.19
  -1  -3  -1 1017.00  113.09
   1  -3   1  920.11  112.79
  -1   3  -1  954.50  114.29
  -2  -3  -1  624.24   69.89
   2  -3   1  579.34   69.19
  -2  -3  -1  627.14   69.79
  -2   3  -1  554.14   69.89
   2   3   1  572.34   71.19
   3  -3   1 9087.99 1092.89
  -3  -3  -1 9801.62 1093.49
  -3  -3  -1 9982.20 1093.69
  -3   3  -1 8680.43 1093.49
   3   3   1 9163.28 1094.49
   4  -3   1   81.69   10.50
  -4  -3  -1   89.09   12.10
  -4  -3  -1   78.69   12.30
   4  -3   1   82.19   10.40
  -4   3  -1   88.49   10.50
  -4   3  -1   71.69   11.50
   4   3   1   89.89   14.00
   5  -3   1  369.66   43.10
  -5  -3  -1  386.26   44.10
  -5  -3  -1  383.06   44.40
  -5  -3  -1  371.66   43.20
  -5   3  -1  356.66   43.10
  -5   3  -1  356.96   43.30
  -5   3  -1  322.17   44.30
   5   3   1  371.76   46.30
  -6  -3  -1   34.00    5.40
   6  -3   1   35.60    5.30
  -6  -3  -1   31.10    7.50
  -6  -3  -1   32.00    6.70
  -6  -3  -1   17.80    9.10
   6   3   1   31.20    9.70
  -6   3  -1   28.90    5.50
  -6   3  -1   26.50    7.40
  -7  -3  -1  132.49   16.00
  -7  -3  -1   89.79   18.90
  -7  -3  -1  126.69   17.30
  -7  -3  -1  123.69   17.70
   7   3   1  140.39   21.40
  -7   3  -1  122.19   16.00
  -8  -3  -1   54.89    8.10
  -8  -3  -1   65.89   13.60
  -8  -3  -1   41.00    9.10
  -8  -3  -1   45.50    9.90
  -8   3  -1   63.09    8.60
  -9  -3  -1  120.39   22.00
  -9  -3  -1  116.69   16.00
  -9  -3  -1   98.59   18.70
  -9  -3  -1   88.69   14.60
  -9  -3  -1  109.49   13.90
  -9   3  -1  108.79   14.10
   9   3   1   75.89   14.70
 -10  -3  -1  168.08   30.90
 -10  -3  -1  188.08   26.20
 -10  -3  -1  231.28   27.70
 -10  -3  -1  108.89   30.30
 -10  -3  -1  181.38   24.20
 -10  -3  -1  170.58   27.90
 -10  -3  -1  260.27   28.30
 -11  -3  -1   18.00   13.70
 -11  -3  -1   30.50   15.00
 -11  -3  -1    8.30    7.60
 -11  -3  -1   -0.90   10.70
 -11  -3  -1   -7.30   15.50
 -12  -3  -1   95.59   20.20
 -12  -3  -1   77.99   19.20
 -12  -4   1   23.80   13.00
 -12  -4   1   24.70   11.90
 -12  -4   1   22.10   12.90
 -12  -4   1   44.60   10.10
 -11  -4   1   47.00   16.60
 -11  -4   1   69.69   17.80
 -11  -4   1   88.39   13.00
 -11  -4   1   67.39   13.90
 -11  -4   1   55.09   16.40
 -11  -4   1   81.39   14.40
 -10  -4   1  257.57   39.20
 -10  -4   1  290.97   35.70
 -10  -4   1  270.07   34.30
 -10  -4   1  276.07   35.90
 -10  -4   1  232.78   38.70
 -10  -4   1  271.27   38.90
 -10  -4   1  257.07   38.30
  -9  -4   1  137.09   24.60
  -9  -4   1  128.09   19.60
  -9  -4   1  122.09   17.50
  -9  -4   1  130.59   23.10
  -9  -4   1  135.79   20.60
   9   4  -1  186.68   28.20
  -8  -4   1  143.39   17.90
  -8  -4   1  154.98   22.20
  -8  -4   1  127.39   20.90
  -8  -4   1  134.19   17.70
  -8  -4   1  139.59   20.30
  -8  -4   1  132.29   23.60
   8   4  -1  151.78   26.10
  -7  -4   1  277.57   38.70
  -7  -4   1  300.77   36.50
  -7  -4   1  298.27   39.80
  -7  -4   1  336.67   36.80
  -7  -4   1  284.87   39.10
  -7   4   1  309.67   36.80
  -7   4   1  284.97   39.50
   7   4  -1  311.57   43.10
  -6  -4   1   54.79    9.50
  -6  -4   1   31.20   11.80
  -6  -4   1   43.00    6.70
  -6  -4   1   35.50   10.50
  -6  -4   1   48.30    7.90
   6   4  -1   32.40   12.30
  -6   4   1   41.90    9.80
  -6   4   1   53.99    7.30
  -5  -4   1   48.00    8.40
  -5  -4   1   36.20   11.50
  -5  -4   1   36.50   12.90
  -5  -4   1   45.50    6.50
   5   4  -1   52.49   12.50
  -5   4   1   32.80    9.20
  -4  -4   1   74.99   14.70
  -4  -4   1   95.49   16.00
  -4  -4   1  102.49   12.00
   4  -4  -1   80.69   10.10
  -4   4   1   76.29   12.80
   4   4  -1   72.49   14.30
  -3  -4   1  493.15   66.19
  -3  -4   1  483.15   66.39
   3   4  -1  621.34   67.29
  -3   4   1  572.44   65.79
  -2  -4   1  639.24   80.89
  -2  -4   1  657.13   80.79
  -2   4   1  731.73   81.09
  -1  -4   1  197.58   24.10
  -1   4   1  200.98   25.70
   1   4  -1  179.88   26.50
   0  -4   1 2947.21  312.57
   0   4   1 2353.36  314.47
  -1  -4  -1  793.42   93.39
  -2  -4  -1  751.52   92.39
   2  -4   1  843.82   91.69
  -2  -4  -1  778.42   92.59
  -2   4  -1  804.12   93.09
   2   4   1  694.03   94.19
   3  -4   1  237.38   27.70
  -3  -4  -1  237.08   29.20
  -3  -4  -1  220.08   29.20
  -3   4  -1  238.98   29.10
   3   4   1  229.98   31.60
  -4  -4  -1  535.05   66.59
   4  -4   1  558.94   65.19
  -4  -4  -1  586.54   65.59
  -4  -4  -1  508.75   66.29
  -4   4  -1  543.65   66.49
   4   4   1  590.54   68.89
  -5  -4  -1  222.68   33.90
  -5  -4  -1  276.37   33.20
  -5  -4  -1  256.07   31.50
   5  -4   1  269.47   31.20
  -5  -4  -1  256.67   33.70
  -5   4  -1  260.77   31.70
  -5   4  -1  264.17   33.10
   5   4   1  276.97   36.60
  -6  -4  -1   37.80    8.50
  -6  -4  -1   16.30    8.80
  -6  -4  -1   18.80    4.30
  -6  -4  -1   13.20    6.50
  -6   4  -1   18.70    4.60
   6   4   1   26.50   10.50
  -6   4  -1   14.40    6.80
  -7  -4  -1  134.39   23.10
  -7  -4  -1  142.19   19.90
  -7  -4  -1  191.08   23.10
  -7  -4  -1  188.08   22.20
  -7  -4  -1  161.48   20.00
  -7   4  -1  170.28   20.30
   7   4   1  141.89   25.30
  -8  -4  -1  189.38   24.60
  -8  -4  -1  172.08   28.50
  -8  -4  -1  173.48   22.40
  -8  -4  -1  210.98   27.40
  -8  -4  -1  169.98   24.60
  -8   4  -1  180.08   22.80
  -9  -4  -1   66.09   11.50
  -9  -4  -1   57.99   12.40
  -9  -4  -1   65.69   17.80
  -9  -4  -1   70.49    9.70
  -9  -4  -1   67.09   15.30
  -9   4  -1   62.29   10.10
   9   4   1   46.20   11.10
 -10  -4  -1  221.28   26.10
 -10  -4  -1  146.29   28.30
 -10  -4  -1  139.69   20.90
 -10  -4  -1  116.49   28.30
 -10  -4  -1  156.08   25.50
 -10  -4  -1  182.28   22.60
 -10  -4  -1  163.88   24.60
 -10  -4  -1  182.28   23.80
 -11  -4  -1  120.39   17.60
 -11  -4  -1  115.79   20.10
 -11  -4  -1   82.19   21.90
 -11  -4  -1   80.79   18.70
 -11  -4  -1   85.89   22.90
 -11  -4  -1  110.29   18.10
 -12  -4  -1   35.60   13.70
 -12  -4  -1   29.90   15.40
 -12  -4  -1   27.10    9.90
 -12  -4  -1   18.70   14.60
 -13  -4  -1   26.00   13.00
 -13  -5   1   24.00   12.30
 -13  -5   1   27.80   12.10
 -13  -5   1   53.79   10.50
 -12  -5   1   19.70   14.30
 -12  -5   1   31.10   14.90
 -12  -5   1   58.79   14.20
 -12  -5   1   52.19   12.00
 -12  -5   1   66.89   10.90
 -11  -5   1  299.57   38.00
 -11  -5   1  263.17   33.70
 -11  -5   1  240.68   38.40
 -11  -5   1  223.38   35.10
 -11  -5   1  298.47   35.20
 -11  -5   1  242.58   37.30
 -11  -5   1  258.07   37.90
 -10  -5   1   13.80    5.70
 -10  -5   1   16.90   12.40
 -10  -5   1    4.00    9.60
 -10  -5   1    0.60   14.50
 -10  -5   1   10.10   11.80
 -10  -5   1   13.30    9.40
 -10  -5   1    8.80    7.60
 -10  -5   1   16.70   14.30
  -9  -5   1   75.29   16.20
  -9  -5   1  110.59   18.00
  -9  -5   1   63.29   18.50
  -9  -5   1   83.69   12.10
  -9  -5   1   79.49   15.00
   9   5  -1   81.59   22.50
  -8  -5   1   -2.40    3.10
  -8  -5   1    8.80   11.80
  -8  -5   1   -0.10    9.10
  -8  -5   1   -7.90    7.40
  -8  -5   1   -5.70    9.10
  -8  -5   1   -5.20    3.50
   8   5  -1   24.00   13.10
  -7  -5   1   20.90    4.60
  -7  -5   1   21.70   11.00
  -7  -5   1    8.00    9.20
  -7  -5   1   24.00    9.00
  -7  -5   1   21.20    5.00
  -7   5   1   22.70    8.50
  -7   5   1   19.60    5.30
   7   5  -1   13.30   11.80
  -6  -5   1   99.19   13.50
  -6  -5   1   68.19   15.20
  -6  -5   1   80.19   11.20
  -6  -5   1   82.59   10.90
  -6  -5   1   80.59   16.80
   6   5  -1   73.69   17.40
  -6   5   1   79.19   13.80
  -6   5   1   78.19   11.40
  -5  -5   1   41.60   12.40
  -5  -5   1   20.50    4.40
  -5  -5   1   19.80   10.70
  -5  -5   1   23.50    6.80
   5   5  -1   29.50   11.90
  -5   5   1   22.80    7.50
  -5   5   1   17.00    5.50
  -4  -5   1  184.08   22.40
  -4  -5   1  192.38   26.40
  -4  -5   1  165.98   25.40
  -4  -5   1  185.48   23.00
   4   5  -1  186.68   27.60
  -4   5   1  179.58   25.00
  -3  -5   1   95.59   15.90
  -3  -5   1   93.49   16.50
  -3   5   1  122.79   16.30
   3   5  -1   86.09   16.30
  -2  -5   1  117.19   17.70
  -2  -5   1  126.99   17.50
  -2   5   1  139.79   18.90
   2   5  -1  129.49   20.10
  -1  -5   1 3012.30  343.87
  -1  -5   1 3051.29  344.07
  -1   5   1 2728.13  343.17
  -1   5   1 2963.90  345.67
   0  -5  -1  288.67   36.40
   0  -5   1  336.37   36.60
   0   5   1  321.47   41.60
   0   5  -1  278.37   40.30
  -1  -5  -1  316.17   42.10
   1  -5   1  397.16   41.40
  -1  -5  -1  315.67   42.00
  -1   5  -1  280.27   46.30
   1   5   1  425.86   46.20
  -2  -5  -1   25.30    7.00
  -2  -5  -1   18.50    6.40
   2  -5   1   34.20    4.20
   2   5   1   13.90    9.60
  -2   5  -1   37.20    8.70
  -3  -5  -1   24.70    8.10
   3  -5   1   40.10    4.90
  -3  -5  -1   16.60    7.60
   3   5   1   32.50   10.60
  -3   5  -1   41.50    7.90
  -4  -5  -1    2.80    7.50
  -4  -5  -1   15.40    4.10
  -4  -5  -1    8.60    7.60
  -4  -5  -1    5.60    8.10
   4   5   1    7.10    9.90
  -4   5  -1   20.90    5.10
  -4   5  -1   16.10    6.20
  -5  -5  -1    5.30    7.50
  -5  -5  -1   21.60    8.90
  -5  -5  -1   19.40    8.70
  -5  -5  -1   17.20    4.10
   5   5   1   14.20   10.40
  -5   5  -1   16.30    5.10
  -5   5  -1   15.80    6.40
  -6  -5  -1  262.67   36.30
  -6  -5  -1  273.57   33.50
  -6  -5  -1  260.47   35.50
  -6  -5  -1  268.87   36.20
   6   5   1  293.87   40.70
  -6   5  -1  272.27   35.50
  -6   5  -1  304.97   33.90
  -7  -5  -1   71.09   13.70
  -7  -5  -1   89.49   15.20
  -7  -5  -1   90.69   10.90
  -7  -5  -1   54.19   12.70
  -7  -5  -1   77.49   10.60
  -7   5  -1   74.89   11.00
   7   5   1   52.99   17.10
  -8  -5  -1   36.00   14.20
  -8  -5  -1   23.00    8.80
  -8  -5  -1   25.20   12.00
  -8  -5  -1   34.30    6.10
  -8  -5  -1   23.10    9.70
  -8   5  -1   38.80    7.00
  -9  -5  -1   25.60    9.50
  -9  -5  -1   25.50   14.80
  -9  -5  -1   22.10   13.00
  -9  -5  -1   43.80    6.70
  -9  -5  -1   31.90   10.80
   9   5   1   22.80    8.50
  -9   5  -1   18.70    6.90
 -10  -5  -1   74.09   16.60
 -10  -5  -1   67.59   17.60
 -10  -5  -1   97.49   15.00
 -10  -5  -1   87.09   12.50
 -10  -5  -1   70.69   15.60
 -10  -5  -1  104.59   21.90
 -10  -5  -1   85.69   17.10
 -10  -5  -1  107.99   14.40
 -10  -5  -1   46.10   20.40
 -11  -5  -1   96.19   13.60
 -11  -5  -1   90.99   19.90
 -11  -5  -1   62.99   14.60
 -11  -5  -1   42.50   13.40
 -11  -5  -1   42.80   18.70
 -11  -5  -1   70.89   16.40
 -11  -5  -1   57.89   15.60
 -12  -5  -1  115.69   17.30
 -12  -5  -1  110.39   19.10
 -12  -5  -1   94.59   21.00
 -12  -5  -1   77.19   19.50
 -12  -5  -1   64.49   17.60
 -13  -5  -1    1.40   12.50
 -13  -5  -1    0.10   11.60
 -13  -5  -1   10.00   13.40
 -13  -5  -1   15.40    8.60
 -14  -6   1    5.60    7.30
 -14  -6   1    6.20    9.10
 -13  -6   1    6.20   10.60
 -13  -6   1    7.50    7.90
 -13  -6   1   -4.90   10.00
 -13  -6   1   -6.50    6.20
 -12  -6   1   32.10    9.30
 -12  -6   1   21.20   10.10
 -12  -6   1   35.30   12.50
 -12  -6   1   41.00   14.70
 -12  -6   1   33.90   13.60
 -12  -6   1   45.20   14.60
 -11  -6   1  125.79   23.50
 -11  -6   1  127.79   22.30
 -11  -6   1  154.48   19.40
 -11  -6   1   97.99   21.40
 -11  -6   1  105.39   21.00
 -11  -6   1  104.49   19.60
 -10  -6   1   72.19   17.90
 -10  -6   1   43.40   13.20
 -10  -6   1   66.89   11.10
 -10  -6   1   75.19   16.70
 -10  -6   1   58.79   10.50
 -10  -6   1   64.09   16.10
 -10  -6   1   58.69   15.00
 -10  -6   1   70.79   13.00
 -10  -6   1   62.09   17.90
  -9  -6   1  117.29   21.50
  -9  -6   1   79.19   19.00
  -9  -6   1  119.29   21.50
  -9  -6   1  142.09   17.10
  -9  -6   1  133.69   23.20
   9   6  -1  125.79   27.80
  -8  -6   1  165.78   20.80
  -8  -6   1  142.49   24.50
  -8  -6   1  162.08   24.40
  -8  -6   1  164.48   20.40
  -8  -6   1  141.29   23.60
  -8  -6   1  180.08   27.30
   8   6  -1  152.78   29.90
  -7  -6   1   44.10    6.80
  -7  -6   1   46.70   13.10
  -7  -6   1   24.50   11.10
  -7  -6   1   32.50   10.50
  -7  -6   1   48.60    7.40
   7   6  -1   38.10   15.90
  -7   6   1   27.70   10.40
  -7   6   1   39.90    7.50
  -6  -6   1  177.68   23.60
  -6  -6   1  149.29   24.90
  -6  -6   1  175.88   21.70
   6  -6  -1  183.78   21.80
  -6  -6   1  154.08   21.30
  -6  -6   1  197.98   27.00
  -6   6   1  159.58   22.00
  -6   6   1  175.38   21.80
   6   6  -1  184.88   29.90
  -6   6   1  187.88   25.60
  -5  -6   1   94.69   18.20
  -5  -6   1  121.39   15.00
  -5  -6   1  126.69   15.80
   5  -6  -1  117.69   15.20
  -5  -6   1  114.49   16.20
  -5  -6   1   92.89   19.10
  -5   6   1  108.59   18.00
  -5   6   1  120.19   15.40
   5   6  -1  108.89   21.50
  -4  -6   1   54.39   14.90
   4  -6  -1   92.69   10.80
  -4  -6   1   81.59   10.40
  -4  -6   1   55.49   13.20
  -4  -6   1   59.89   11.00
   4   6  -1   43.40   15.40
  -4   6   1   82.89   13.60
  -3  -6   1   70.39    9.90
  -3  -6   1   55.89    9.60
  -3  -6   1   78.39   12.90
  -3  -6   1   67.19   13.40
   3   6  -1   46.90   14.00
  -3   6   1   74.89   13.20
  -2  -6   1  639.94   76.39
  -2  -6   1  611.74   76.59
  -2   6   1  666.93   78.49
  -1  -6   1  322.97   35.30
  -1  -6   1  337.67   35.20
  -1   6   1  263.37   40.00
  -1   6   1  259.77   33.60
   0  -6  -1   39.10    6.20
   0  -6   1   54.79    7.10
   0   6   1   33.60   13.40
   1  -6   1   72.69    8.10
  -1  -6  -1   45.20    8.60
  -1  -6  -1   53.89    9.10
   1   6   1   53.69   15.10
  -1   6  -1   61.09   14.50
  -2  -6  -1 1245.08  153.58
  -2  -6  -1 1214.78  153.38
  -2   6  -1 1480.65  155.98
  -3  -6  -1  769.92  107.29
  -3  -6  -1 1001.50  106.79
   3  -6   1  985.90  106.69
  -3  -6  -1  772.52  107.49
  -3  -6  -1  884.81  107.19
  -3   6  -1 1016.20  108.69
  -3   6  -1  879.31  106.79
  -4  -6  -1  337.17   45.60
  -4  -6  -1  314.57   45.70
  -4  -6  -1  390.96   44.10
   4  -6   1  395.36   44.10
  -4  -6  -1  323.97   46.10
  -4   6  -1  384.46   44.60
  -4   6  -1  375.96   46.30
  -5  -6  -1   60.19   11.60
  -5  -6  -1   42.40   10.30
  -5  -6  -1   58.69    8.00
  -5  -6  -1   45.80   10.90
  -5   6  -1   52.09    8.70
   5   6   1   59.89   15.30
  -5   6  -1   47.30   10.10
  -6  -6  -1  389.36   43.00
  -6  -6  -1  324.47   44.70
  -6  -6  -1  349.17   45.10
  -6  -6  -1  324.07   45.30
  -6  -6  -1  362.36   42.70
   6   6   1  319.17   49.40
  -6   6  -1  366.96   43.00
  -7  -6  -1   66.49    9.30
  -7  -6  -1   59.59   13.40
  -7  -6  -1   65.59    9.10
  -7  -6  -1   41.30   11.70
  -7  -6  -1   45.10   12.70
   7   6   1   53.39   16.40
  -7   6  -1   63.29    9.90
  -8  -6  -1   69.29   15.50
  -8  -6  -1   53.99   12.90
  -8  -6  -1   64.99   14.50
  -8  -6  -1   70.49    9.80
  -8  -6  -1   65.39    9.60
  -8  -6  -1   44.00   15.70
  -8   6  -1   60.39   10.20
   8   6   1   37.10   18.30
  -9  -6  -1   74.09   16.60
  -9  -6  -1  116.49   14.60
  -9  -6  -1   80.39   20.60
  -9  -6  -1  103.69   19.40
   9  -6   1  121.09   15.20
  -9  -6  -1   87.79   18.40
  -9   6  -1   96.59   15.30
   9   6   1  115.29   16.80
 -10  -6  -1   93.39   14.40
 -10  -6  -1   80.29   20.50
 -10  -6  -1   90.99   12.40
 -10  -6  -1   80.89   18.00
 -10  -6  -1   59.29   15.90
 -10  -6  -1  106.99   15.90
 -10  -6  -1   62.99   16.50
 -10  -6  -1   79.09   20.40
 -10  -6  -1   60.19   16.40
 -11  -6  -1  153.78   28.20
 -11  -6  -1  142.59   25.50
 -11  -6  -1  137.99   26.10
 -11  -6  -1  213.08   25.10
 -11  -6  -1  160.68   26.70
 -11  -6  -1  195.98   24.40
 -11  -6  -1  165.18   28.70
 -12  -6  -1   -7.20   12.50
 -12  -6  -1  -10.50    8.70
 -12  -6  -1   12.20   14.10
 -12  -6  -1   -6.30   10.80
 -12  -6  -1   13.30   12.00
 -12  -6  -1   11.20    7.50
 -13  -6  -1   17.00   13.70
 -13  -6  -1   -4.20   11.30
 -13  -6  -1  -11.10   11.00
 -13  -6  -1  -13.50    7.60
 -14  -6  -1  -14.40    9.40
 -14  -7   1   25.20   10.00
 -14  -7   1   32.20    8.90
 -13  -7   1   89.39   16.70
 -13  -7   1   71.29   15.30
 -13  -7   1   83.19   17.20
 -13  -7   1   87.99   14.50
 -13  -7   1  110.69   18.80
 -12  -7   1    8.10   12.10
 -12  -7   1   -0.70   11.10
 -12  -7   1    6.00   11.60
 -12  -7   1    6.30    8.50
 -12  -7   1    4.00    8.00
 -12  -7   1   13.40   10.30
 -11  -7   1   93.39   20.70
 -11  -7   1  133.69   23.70
 -11  -7   1  111.89   22.70
 -11  -7   1  148.19   22.70
 -11  -7   1  136.79   22.70
 -11  -7   1  142.59   20.60
 -11  -7   1  138.69   18.60
 -10  -7   1   20.90   12.70
 -10  -7   1   38.00    8.40
 -10  -7   1   12.60    9.50
 -10  -7   1   34.70   13.50
 -10  -7   1   20.00   12.60
 -10  -7   1   31.60    7.70
 -10  -7   1   10.80   14.00
 -10  -7   1   22.10   11.00
 -10  -7   1   31.40   14.70
  -9  -7   1  234.58   36.90
  -9  -7   1  284.07   38.00
  -9  -7   1  284.47   33.70
  -9  -7   1  261.97   34.90
  -9  -7   1  212.98   35.20
  -9  -7   1  220.58   36.20
  -9  -7   1  265.07   32.80
  -9  -7   1  350.06   40.20
  -9  -7   1  253.57   36.30
   9   7  -1  261.87   44.90
  -8  -7   1  113.39   22.20
  -8  -7   1  144.19   17.80
  -8  -7   1  141.79   18.20
  -8  -7   1  132.09   21.30
  -8  -7   1  143.29   24.30
  -8  -7   1  107.69   21.10
   8   7  -1  123.19   28.30
  -7  -7   1  679.23   73.89
  -7  -7   1  566.04   75.39
  -7  -7   1  541.45   76.69
  -7  -7   1  628.24   77.09
  -7  -7   1  588.14   76.29
  -7  -7   1  677.53   74.09
  -7   7   1  615.84   77.39
  -7   7   1  583.24   74.39
   7   7  -1  644.74   82.79
  -6  -7   1   77.19   16.60
  -6  -7   1   95.09   12.90
   6  -7  -1   97.89   13.20
  -6  -7   1  100.19   18.30
  -6  -7   1   99.89   13.50
  -6  -7   1  100.19   15.20
  -6   7   1   94.89   17.10
  -6   7   1   82.29   13.10
   6   7  -1   79.79   21.60
  -5  -7   1  107.09   16.50
  -5  -7   1  117.19   18.20
  -5  -7   1  105.19   15.20
   5  -7  -1  129.19   15.50
  -5  -7   1  112.69   19.50
  -5  -7   1  120.59   15.10
   5   7  -1   97.29   22.60
  -5   7   1  105.89   18.70
   4  -7  -1  176.48   22.20
  -4  -7   1  217.98   25.70
  -4  -7   1  171.18   21.90
  -4  -7   1  166.58   22.20
  -4  -7   1  171.98   24.20
   4   7  -1  111.19   27.30
  -4   7   1  193.68   27.00
  -3  -7   1  377.26   44.30
   3  -7  -1  332.17   44.40
  -3  -7   1  380.56   45.80
  -3  -7   1  368.56   46.30
  -3  -7   1  364.86   44.60
  -3   7   1  442.26   49.10
   3   7  -1  301.37   49.10
  -2  -7   1  639.14   67.89
  -2  -7   1  598.04   68.09
  -2  -7   1  493.85   67.79
  -2   7   1  500.85   71.09
  -1  -7   1  917.01  112.09
  -1  -7   1  938.41  112.39
  -1  -7   1 1016.90  113.89
   0  -7   1  269.17   33.20
   0  -7   1  270.67   32.90
  -1  -7  -1 1568.84  175.98
  -1  -7  -1 1477.55  175.08
  -1  -7  -1 1434.96  174.88
  -2  -7  -1  432.46   48.00
   2  -7   1  443.66   47.50
  -2  -7  -1  391.26   47.90
  -2  -7  -1  388.86   47.70
  -2   7  -1  306.97   52.99
   2   7   1  333.17   52.29
  -3  -7  -1 1566.74  206.48
  -3  -7  -1 1926.61  206.08
  -3  -7  -1 1548.35  206.28
  -3  -7  -1 1777.42  206.28
   3  -7   1 1830.02  205.78
  -3   7  -1 1861.41  208.58
  -4  -7  -1    7.70    7.50
   4  -7   1    5.50    4.30
  -4  -7  -1    6.90    4.20
  -4  -7  -1   -4.50    7.90
  -4  -7  -1  -11.70    6.30
  -4   7  -1   10.20    8.60
  -5  -7  -1  836.22  112.79
  -5  -7  -1  961.80  112.99
  -5  -7  -1 1071.59  112.19
   5  -7   1  980.10  111.79
  -5  -7  -1  948.71  111.79
  -5  -7  -1  813.12  113.19
  -5   7  -1 1002.30  113.99
  -5   7  -1  928.61  111.99
  -6  -7  -1  175.68   27.00
  -6  -7  -1  222.38   24.20
   6  -7   1  194.08   23.70
  -6  -7  -1  157.08   25.80
  -6  -7  -1  198.48   23.80
  -6  -7  -1  188.18   26.40
   6   7   1  129.89   29.70
  -6   7  -1  195.48   24.30
  -7  -7  -1   92.99   16.40
  -7  -7  -1   97.49   12.40
  -7  -7  -1   80.29   15.30
  -7  -7  -1   66.89   16.60
   7  -7   1   90.29   12.10
  -7  -7  -1   90.39   11.90
  -7  -7  -1   59.49   14.70
  -7   7  -1   70.19   12.40
   7   7   1   49.50   19.50
  -8  -7  -1  202.38   31.20
  -8  -7  -1  273.37   32.80
  -8  -7  -1  237.18   34.50
  -8  -7  -1  254.57   29.10
  -8  -7  -1  169.08   31.70
  -8  -7  -1  256.87   28.90
   8  -7   1  253.67   29.20
  -8   7  -1  225.38   29.70
   8   7   1  144.69   35.90
  -9  -7  -1   16.60   11.90
  -9  -7  -1    8.70    8.50
  -9  -7  -1   11.90   11.50
  -9  -7  -1   24.80   14.20
  -9  -7  -1   11.10   10.50
  -9  -7  -1   33.90   14.90
  -9  -7  -1   14.60    5.40
  -9  -7  -1   -5.70    9.50
  -9  -7  -1   23.50   11.70
   9  -7   1   25.50    8.10
 -10  -7  -1   -1.80    8.50
 -10  -7  -1   20.30   11.90
 -10  -7  -1    3.10   13.90
 -10  -7  -1    0.20   10.70
 -10  -7  -1   18.80    5.80
 -10  -7  -1   -1.30    9.40
 -10  -7  -1   13.20   11.90
 -10  -7  -1   22.00   11.80
 -10  -7  -1   27.30   15.40
 -11  -7  -1   38.00   15.10
 -11  -7  -1   42.30   13.50
 -11  -7  -1   24.50   12.10
 -11  -7  -1   30.30   15.40
 -11  -7  -1   40.30   13.80
 -11  -7  -1   32.30   10.90
 -11  -7  -1   43.30   11.80
 -12  -7  -1  138.39   18.60
 -12  -7  -1   97.19   20.00
 -12  -7  -1  153.88   22.60
 -12  -7  -1   76.89   18.00
 -12  -7  -1  105.79   20.90
 -12  -7  -1  106.79   20.50
 -13  -7  -1   10.30    9.30
 -13  -7  -1   14.80   14.10
 -13  -7  -1   15.80   11.90
 -13  -7  -1    4.30   11.30
 -14  -7  -1   -8.20    9.00
 -14  -7  -1   -4.50   15.50
 -14  -7  -1   -3.80    7.00
 -14  -8   1    8.80    8.50
 -14  -8   1    2.90    8.00
 -14  -8   1    8.70    7.10
 -13  -8   1    4.70    9.60
 -13  -8   1   10.20   12.30
 -13  -8   1    1.00    9.30
 -13  -8   1    2.30    8.10
 -13  -8   1    9.60    7.80
 -12  -8   1   11.90    9.00
 -12  -8   1   -1.90    8.30
 -12  -8   1   19.50   10.80
 -12  -8   1   15.90   11.50
 -12  -8   1   15.70   12.60
 -11  -8   1  109.29   21.30
 -11  -8   1  127.59   19.70
 -11  -8   1   86.39   19.10
 -11  -8   1  106.79   21.60
 -11  -8   1  124.79   21.20
 -11  -8   1  125.29   20.30
 -11  -8   1  137.79   18.00
 -10  -8   1   64.29   15.90
 -10  -8   1   34.50   12.00
 -10  -8   1   40.80   13.20
 -10  -8   1   32.50   14.60
 -10  -8   1   53.09   10.10
 -10  -8   1   61.99   15.10
 -10  -8   1   53.99   10.50
 -10  -8   1   21.40   11.90
 -10  -8   1   26.30   14.10
  -9  -8   1   99.69   14.60
  -9  -8   1   70.89   17.50
  -9  -8   1   71.39   17.80
  -9  -8   1   93.79   13.70
  -9  -8   1   69.49   17.80
  -9  -8   1   88.79   15.70
  -9  -8   1   90.19   17.40
  -9  -8   1   57.39   17.90
  -9  -8   1   61.99   15.90
  -9  -8   1   81.39   16.10
  -8  -8   1  293.97   42.60
  -8  -8   1  305.87   42.80
  -8  -8   1  339.87   38.90
  -8  -8   1  311.47   41.20
  -8  -8   1  329.67   38.40
  -8  -8   1  282.47   41.30
   8   8  -1  240.68   48.90
  -7  -8   1  138.09   22.00
  -7  -8   1  183.48   20.30
  -7  -8   1  121.59   24.10
  -7  -8   1  156.08   23.10
  -7  -8   1  161.88   20.90
  -7  -8   1  145.59   23.90
  -7   8   1  170.18   27.10
   7   8  -1   94.59   27.70
  -6  -8   1    7.40    9.00
   6  -8  -1   12.70    5.90
  -6  -8   1   19.90    6.30
  -6  -8   1   23.50   10.90
   6  -8  -1   15.10    6.60
  -6  -8   1    8.30    4.60
  -6  -8   1   10.10    8.20
  -6   8   1    3.30   10.30
   6   8  -1    1.00   14.50
  -6   8   1   -2.60    5.50
  -5  -8   1  209.28   27.40
  -5  -8   1  218.98   25.40
  -5  -8   1  180.28   26.40
  -5  -8   1  216.58   25.80
   5  -8  -1  211.38   25.70
   5  -8  -1  208.18   25.70
  -5  -8   1  191.88   28.00
  -5   8   1  225.68   31.50
   5   8  -1  159.18   33.50
  -5   8   1  168.98   25.20
  -4  -8   1  289.17   34.40
  -4  -8   1  280.97   32.60
  -4  -8   1  287.27   35.20
  -4  -8   1  256.57   32.90
   4  -8  -1  238.48   32.50
  -4  -8   1  248.68   32.60
   4   8  -1  212.48   39.20
  -4   8   1  279.27   38.50
  -3  -8   1  399.26   44.50
  -3  -8   1  347.07   43.30
  -3  -8   1  298.87   43.90
  -3  -8   1  394.26   45.10
  -3   8   1  348.87   49.30
   2  -8  -1  386.66   54.79
  -2  -8   1  447.16   55.69
  -2  -8   1  482.45   53.99
  -2  -8   1  521.25   55.29
  -2   8   1  368.06   59.69
   1  -8  -1  968.70  115.69
  -1  -8   1  964.70  114.99
  -1  -8   1 1014.50  114.79
  -1  -8   1 1096.29  116.19
   1   8  -1  813.52  118.39
  -1   8   1  946.11  119.89
   0  -8  -1  133.89   22.20
   0  -8   1  158.48   22.30
   0  -8   1  149.19   20.50
   0  -8   1  144.99   20.10
   0   8  -1  188.18   27.60
   0   8   1  181.48   29.00
  -1  -8  -1  110.49   15.90
  -1  -8  -1  121.29   19.00
  -1  -8  -1  131.29   17.10
   1  -8   1   90.79   17.30
   1   8   1  166.58   24.70
  -1   8  -1  184.78   26.00
  -2  -8  -1   45.40    9.00
   2  -8   1   27.70    8.50
  -2  -8  -1   42.10    8.30
  -2  -8  -1   46.90    8.30
  -2  -8  -1   29.50    9.70
   2   8   1   36.70   16.10
  -3  -8  -1  772.62   96.49
  -3  -8  -1  822.02   96.09
  -3  -8  -1  770.52   96.19
  -3  -8  -1  855.41   96.39
   3  -8   1  875.41   95.99
  -3   8  -1  732.53   99.79
  -4  -8  -1  178.68   24.90
  -4  -8  -1  195.28   25.90
  -4  -8  -1  180.28   25.10
  -4  -8  -1  185.38   24.90
   4  -8   1  184.68   23.90
  -4  -8  -1  189.78   24.00
  -4   8  -1  182.88   28.00
  -5  -8  -1  351.06   45.50
   5  -8   1  378.96   44.20
  -5  -8  -1  389.16   44.40
  -5  -8  -1  387.66   44.90
  -5  -8  -1  338.47   46.20
  -5  -8  -1  320.47   45.50
  -5   8  -1  366.76   47.70
  -6  -8  -1   64.49   10.80
   6  -8   1   61.79    9.90
  -6  -8  -1   67.79    9.90
  -6  -8  -1   71.79   13.80
  -6  -8  -1   81.69   13.40
  -6  -8  -1   44.10   12.00
   6   8   1   28.70   17.70
  -7  -8  -1   12.80    9.10
   7  -8   1   27.50    6.20
  -7  -8  -1   18.00    5.40
  -7  -8  -1   16.00    6.30
  -7  -8  -1   -6.20    9.10
  -7  -8  -1   -0.30   10.90
  -7  -8  -1   10.00    9.40
   7   8   1    5.70   15.20
  -8  -8  -1   30.80    7.40
  -8  -8  -1   30.20   14.00
  -8  -8  -1   31.20   12.50
  -8  -8  -1   34.70   11.20
   8  -8   1   35.90    8.00
  -8  -8  -1   48.90    8.50
  -8  -8  -1   49.70   13.50
   8   8   1   -5.90   16.00
  -9  -8  -1  157.18   30.50
  -9  -8  -1  169.48   29.80
  -9  -8  -1  244.28   32.10
  -9  -8  -1  202.78   30.80
  -9  -8  -1  192.48   30.00
  -9  -8  -1  218.78   26.80
  -9  -8  -1  233.98   27.80
  -9  -8  -1  199.28   31.10
  -9  -8  -1  207.48   28.60
  -9  -8  -1  223.78   30.40
 -10  -8  -1  270.37   35.90
 -10  -8  -1  234.38   36.60
 -10  -8  -1  260.07   34.10
 -10  -8  -1  286.87   37.20
 -10  -8  -1  238.28   36.00
 -10  -8  -1  245.88   36.00
 -10  -8  -1  281.67   35.70
 -10  -8  -1  191.18   35.10
 -10  -8  -1  264.57   32.10
 -11  -8  -1   42.00   11.40
 -11  -8  -1   38.50   14.60
 -11  -8  -1   55.29   16.70
 -11  -8  -1   34.70   13.10
 -11  -8  -1   62.89   15.80
 -11  -8  -1   73.29   13.90
 -11  -8  -1   28.60   13.10
 -12  -8  -1   24.00   14.50
 -12  -8  -1   40.80   13.20
 -12  -8  -1   20.00    9.70
 -12  -8  -1   58.59   13.30
 -12  -8  -1   23.70   10.20
 -12  -8  -1   18.70   10.50
 -13  -8  -1    3.10    7.80
 -13  -8  -1    1.90    8.50
 -13  -8  -1   -6.00    9.40
 -13  -8  -1  -10.50   13.10
 -13  -8  -1    9.90   10.10
 -14  -8  -1  -26.00   11.30
 -14  -8  -1    1.00    8.50
 -14  -8  -1   10.20    7.20
 -14  -9   1   45.80    9.90
 -14  -9   1   65.19   10.70
 -14  -9   1   50.29   10.00
 -13  -9   1   12.90    8.10
 -13  -9   1    9.60    9.10
 -13  -9   1    7.10    8.40
 -13  -9   1   26.90    9.40
 -13  -9   1   10.90   12.10
 -12  -9   1   32.90   10.70
 -12  -9   1   21.60   11.10
 -12  -9   1   50.19   15.00
 -12  -9   1   46.60   12.70
 -12  -9   1   42.00    9.40
 -12  -9   1   58.49   12.50
 -11  -9   1   30.90   14.00
 -11  -9   1   28.90   11.30
 -11  -9   1   19.70   11.60
 -11  -9   1   24.90    8.20
 -11  -9   1   16.40   10.00
 -11  -9   1   38.70   11.80
 -11  -9   1    8.20    9.90
 -10  -9   1    3.00   10.10
 -10  -9   1   44.00   13.60
 -10  -9   1   36.20   10.10
 -10  -9   1   37.80    9.40
 -10  -9   1   37.80   11.90
 -10  -9   1   29.00   11.30
 -10  -9   1   28.00   14.30
 -10  -9   1   24.80   10.90
 -10  -9   1   40.30   13.00
 -10  -9   1   22.70   13.70
  -9  -9   1  166.48   25.20
  -9  -9   1  120.49   24.10
  -9  -9   1  147.19   26.10
  -9  -9   1  147.29   25.30
  -9  -9   1  203.58   26.70
  -9  -9   1  174.58   26.60
  -9  -9   1  224.98   25.20
  -9  -9   1  179.58   23.70
  -9  -9   1  170.38   27.50
  -9  -9   1  148.79   27.20
  -8  -9   1  109.99   21.90
  -8  -9   1   69.69   18.70
  -8  -9   1  111.39   15.40
  -8  -9   1  105.69   18.20
  -8  -9   1  130.69   16.80
  -8  -9   1   85.99   23.00
  -8  -9   1   90.49   17.30
  -8  -9   1  100.59   22.90
  -8  -9   1  116.19   19.50
   8   9  -1   62.29   25.30
  -7  -9   1  142.99   24.00
  -7  -9   1  162.18   20.90
  -7  -9   1  176.78   23.90
  -7  -9   1  168.88   20.30
  -7  -9   1  129.49   21.80
  -7  -9   1  117.29   21.60
   7   9  -1   98.09   29.40
  -6  -9   1   58.89   14.10
  -6  -9   1   53.19    9.20
  -6  -9   1   36.70    9.60
  -6  -9   1   48.30   11.70
   6  -9  -1   62.09    9.70
   6  -9  -1   47.90   10.30
  -6  -9   1   46.10   11.00
  -6  -9   1   46.60   12.70
   6   9  -1    8.40   18.00
  -6   9   1   43.40   16.10
  -5  -9   1  317.87   39.60
  -5  -9   1  302.17   38.50
  -5  -9   1  305.07   39.00
  -5  -9   1  309.47   38.40
  -5  -9   1  341.27   40.70
   5  -9  -1  324.47   38.60
   5  -9  -1  270.27   38.30
  -5   9   1  323.67   44.20
  -4  -9   1   61.19   11.50
  -4  -9   1   36.50    9.50
   4  -9  -1   44.10    9.60
  -4  -9   1   59.99   10.10
  -4  -9   1   35.80    9.30
  -4  -9   1   64.39   10.90
   4  -9  -1   43.30    9.50
  -4   9   1   57.89   17.30
   4   9  -1   47.40   17.70
  -3  -9   1  507.65   61.59
  -3  -9   1  528.65   62.19
  -3   9   1  479.05   67.59
  -2  -9   1  520.95   57.49
  -2  -9   1  445.26   58.29
  -2  -9   1  470.35   56.39
  -2  -9   1  488.35   56.99
   2  -9  -1  405.96   57.59
  -1  -9   1  639.94   71.39
  -1  -9   1  535.75   69.79
  -1  -9   1  545.65   69.59
   1  -9  -1  551.84   70.69
   1   9  -1  658.13   74.99
  -1   9   1  646.74   76.49
   0  -9   1  471.45   60.69
   0  -9  -1  486.15   62.59
   0  -9   1  509.15   62.69
   0   9  -1  589.94   67.49
   0   9   1  548.25   67.39
   1  -9   1   88.79   15.60
  -1  -9  -1  107.39   13.70
  -1  -9  -1   95.39   13.10
  -1  -9  -1   85.19   16.60
  -1  -9  -1   92.79   13.60
  -1   9  -1  128.39   23.20
  -2  -9  -1  147.79   19.20
  -2  -9  -1  193.48   28.20
  -2  -9  -1  138.99   19.40
  -2  -9  -1  118.99   20.80
  -2  -9  -1  153.08   20.00
  -2   9  -1  160.48   28.80
   2   9   1  142.09   25.90
  -3  -9  -1   45.70    9.00
  -3  -9  -1   32.60    9.80
  -3  -9  -1   43.10   11.20
  -3  -9  -1   49.40    9.20
  -3  -9  -1   59.79   10.00
   3  -9   1   41.20    9.00
  -3   9  -1   23.10   17.50
   3   9   1  116.89   21.70
  -4  -9  -1   77.69   13.60
  -4  -9  -1   77.99   13.50
  -4  -9  -1   92.29   15.20
  -4  -9  -1   91.29   14.60
   4  -9   1  102.39   13.60
  -4  -9  -1   98.39   14.00
   4   9   1   71.69   21.70
  -4   9  -1   99.39   19.80
  -5  -9  -1  179.18   25.80
  -5  -9  -1  200.98   27.30
  -5  -9  -1  178.28   25.80
  -5  -9  -1  193.78   26.00
  -5  -9  -1  200.28   25.20
   5  -9   1  188.28   25.10
  -5   9  -1  236.08   31.90
   6  -9   1   60.29   10.60
  -6  -9  -1   54.39   14.90
  -6  -9  -1   63.49   10.70
  -6  -9  -1   68.39   13.30
  -6  -9  -1   73.39   11.90
  -6  -9  -1   53.89   12.60
  -6  -9  -1   44.50   11.90
   6   9   1   93.89   21.00
  -7  -9  -1   41.80   11.40
  -7  -9  -1   33.00   11.00
   7  -9   1   23.90    7.50
  -7  -9  -1   19.10    7.90
  -7  -9  -1   22.40    9.60
  -7  -9  -1   22.00   12.30
  -7  -9  -1   37.70    7.70
   7   9   1   26.10   16.60
   8  -9   1   20.30    7.60
  -8  -9  -1   16.90   13.20
  -8  -9  -1   -0.70   12.80
  -8  -9  -1   13.00   12.40
  -8  -9  -1   29.60   12.30
  -8  -9  -1    9.50   10.60
  -8  -9  -1   22.20    6.70
  -8  -9  -1   -3.40   17.10
  -8  -9  -1   15.10   10.30
  -8  -9  -1   11.80    7.20
  -8  -9  -1   15.40   12.90
   8   9   1   11.50   15.70
  -9  -9  -1  119.39   24.60
  -9  -9  -1  185.38   26.40
  -9  -9  -1  164.78   24.80
  -9  -9  -1  168.38   22.60
  -9  -9  -1  136.79   23.60
  -9  -9  -1  162.88   22.40
  -9  -9  -1  198.68   26.40
  -9  -9  -1  173.38   27.30
  -9  -9  -1  154.58   26.00
  -9  -9  -1  151.68   25.50
  -9  -9  -1  166.78   23.60
 -10  -9  -1    1.90   11.30
 -10  -9  -1   -2.00   11.90
 -10  -9  -1   -7.00   10.10
 -10  -9  -1    6.90   11.80
 -10  -9  -1   10.20    7.60
 -10  -9  -1   -1.50   12.00
 -10  -9  -1    6.40   10.50
 -10  -9  -1    4.50    9.30
 -10  -9  -1    4.90    6.20
 -10  -9  -1   -1.80   10.60
 -11  -9  -1    8.60   10.00
 -11  -9  -1   19.90   10.40
 -11  -9  -1    8.10   12.00
 -11  -9  -1   10.10    9.00
 -11  -9  -1   -4.30   10.50
 -11  -9  -1   25.70   14.20
 -11  -9  -1   13.40   11.40
 -12  -9  -1   41.90   11.80
 -12  -9  -1   -1.20    9.40
 -12  -9  -1   21.40   16.30
 -12  -9  -1   58.49   11.60
 -12  -9  -1   30.50   10.50
 -12  -9  -1   29.90   11.60
 -13  -9  -1   14.10    8.80
 -13  -9  -1   20.80    9.50
 -13  -9  -1    2.60   12.90
 -13  -9  -1    1.30    8.60
 -13  -9  -1   -8.70    7.60
 -14  -9  -1   20.10    8.50
 -14  -9  -1   26.10    7.40
 -14  -9  -1   12.90   10.50
 -13 -10   1   67.19   11.90
 -13 -10   1   53.59   12.10
 -13 -10   1   68.79   14.40
 -13 -10   1   71.29   12.40
 -13 -10   1   60.69   12.10
 -12 -10   1   75.39   12.60
 -12 -10   1   72.19   14.20
 -12 -10   1   75.79   13.60
 -12 -10   1   62.19   13.40
 -12 -10   1   96.69   17.40
 -12 -10   1   55.09   13.90
 -11 -10   1   57.09   13.30
 -11 -10   1   49.40   11.70
 -11 -10   1   57.39   12.90
 -11 -10   1   28.10   14.60
 -11 -10   1   41.60   12.10
 -11 -10   1   22.00   11.20
 -11 -10   1   52.19   10.70
 -10 -10   1   91.49   19.90
 -10 -10   1   90.39   16.90
 -10 -10   1   96.29   16.30
 -10 -10   1  104.99   17.30
 -10 -10   1   82.89   17.70
 -10 -10   1   92.49   17.50
 -10 -10   1  109.79   17.90
 -10 -10   1   91.89   16.90
 -10 -10   1   79.79   15.60
  -9 -10   1   27.40   12.10
  -9 -10   1   36.20   11.50
  -9 -10   1   21.90   12.50
  -9 -10   1   48.00   11.80
  -9 -10   1   34.30   15.10
  -9 -10   1   37.10   11.80
  -9 -10   1   23.50   11.70
  -9 -10   1   23.60   12.00
  -9 -10   1   32.50   11.60
  -9 -10   1   35.10   13.70
  -9 -10   1   16.30    9.50
  -8 -10   1   45.00   12.50
  -8 -10   1   52.79   11.20
  -8 -10   1   49.40   14.60
  -8 -10   1   48.00   12.70
  -8 -10   1   25.90   12.20
  -8 -10   1   18.40   14.10
  -8 -10   1   24.10   12.50
  -8 -10   1   50.69   12.90
  -8 -10   1   50.89   15.00
  -8 -10   1   65.89   10.60
  -8 -10   1   35.30   13.30
  -7 -10   1   32.10   10.90
  -7 -10   1   37.60   11.80
  -7 -10   1   31.50   13.40
  -7 -10   1   32.00    9.50
  -7 -10   1   43.80    9.20
  -7 -10   1   38.10   10.70
   7  10  -1   -5.50   18.40
  -6 -10   1   27.00    9.00
   6 -10  -1   29.10    8.20
  -6 -10   1   21.50    9.00
  -6 -10   1   19.30   10.00
  -6 -10   1   23.10   12.30
  -6 -10   1   25.00    9.50
   6 -10  -1   22.50    8.80
  -6 -10   1   28.40    8.10
  -6  10   1   25.70   16.90
   6  10  -1   -7.50   18.30
  -5 -10   1  132.59   17.50
  -5 -10   1  150.68   18.80
  -5 -10   1   94.49   16.80
  -5 -10   1  138.39   17.80
   5 -10  -1   83.49   16.20
   5 -10  -1   96.39   16.90
  -5 -10   1  105.79   17.30
  -5  10   1  119.89   25.70
  -4 -10   1  334.77   35.20
  -4 -10   1  326.47   34.40
  -4 -10   1  246.48   34.20
   4 -10  -1  192.88   33.70
  -4 -10   1  236.18   34.50
  -4  10   1  283.07   42.00
  -3 -10   1   73.89   14.50
   3 -10  -1   86.19   14.70
  -3 -10   1   79.39   15.40
  -3 -10   1  109.49   14.30
  -3 -10   1  108.49   13.70
  -3 -10   1  113.19   14.90
   3 -10  -1   65.79   13.80
   3  10  -1   86.99   24.50
  -3  10   1   55.89   22.20
  -2 -10   1  119.29   14.80
  -2 -10   1  110.79   15.20
   2 -10  -1   89.99   16.40
  -2 -10   1  117.09   17.50
   2 -10  -1  100.19   16.60
  -2 -10   1   93.99   15.70
  -2 -10   1  120.49   15.90
  -2  10   1   88.79   23.90
   2  10  -1   77.49   22.60
   1 -10  -1  194.28   24.80
  -1 -10   1  182.38   24.50
  -1 -10   1  175.88   23.10
   1 -10  -1  155.78   24.40
  -1 -10   1  177.78   24.90
   1  10  -1  184.18   31.20
  -1  10   1  187.18   31.60
   0 -10  -1  315.37   41.70
   0 -10  -1  338.67   42.40
   0 -10   1  291.77   42.00
   0 -10   1  348.07   41.60
   0  10  -1  318.77   48.50
   0  10   1  397.66   48.40
  -1 -10  -1  647.14   76.49
   1 -10   1  517.15   75.49
  -1 -10  -1  645.74   75.69
   1 -10   1  650.23   75.49
  -1  10  -1  728.43   81.39
   1  10   1  612.44   79.49
  -2 -10  -1  114.69   14.70
  -2 -10  -1   88.59   14.00
   2 -10   1  128.69   16.20
  -2 -10  -1  101.19   17.00
  -2 -10  -1  107.09   15.90
   2 -10   1   68.19   15.30
  -2 -10  -1  108.39   14.40
  -2  10  -1  117.79   26.40
  -3 -10  -1  425.06   48.90
   3 -10   1  379.56   49.60
  -3 -10  -1  417.66   50.29
  -3 -10  -1  366.26   50.09
  -3 -10  -1  407.46   49.20
  -3 -10  -1  433.86   48.90
  -3  10  -1  318.77   55.59
   3  10   1  429.26   56.49
   4 -10   1  152.88   23.20
  -4 -10  -1  203.88   23.70
  -4 -10  -1  206.58   24.50
  -4 -10  -1  146.89   23.70
   4 -10   1  151.88   23.60
  -4 -10  -1  175.88   24.90
  -4 -10  -1  206.78   23.60
   4  10   1  137.79   29.30
  -4  10  -1  162.38   30.10
  -5 -10  -1  107.39   17.80
  -5 -10  -1  107.69   18.40
  -5 -10  -1  128.19   18.20
   5 -10   1  132.79   17.90
  -5 -10  -1  131.19   18.40
  -5 -10  -1  168.58   19.60
   5  10   1   73.69   23.80
  -5  10  -1  120.69   31.30
  -6 -10  -1   99.59   16.90
  -6 -10  -1   91.59   18.70
  -6 -10  -1   89.29   15.70
  -6 -10  -1  100.79   15.70
   6 -10   1  131.89   16.00
  -6 -10  -1   92.19   16.10
  -6 -10  -1  135.49   17.50
   6  10   1   53.69   22.20
  -7 -10  -1   34.20   14.40
  -7 -10  -1   53.59   12.90
  -7 -10  -1   51.49   11.40
  -7 -10  -1   57.29   10.60
  -7 -10  -1   53.69   12.80
   7 -10   1   42.40   10.10
  -7 -10  -1   49.70   11.70
   7  10   1   32.00   18.10
  -8 -10  -1   23.50    8.00
  -8 -10  -1   36.20   12.20
  -8 -10  -1   20.10   11.30
  -8 -10  -1   28.80   11.40
  -8 -10  -1    1.30   11.40
  -8 -10  -1    6.60   12.00
  -8 -10  -1   17.30   13.00
  -8 -10  -1   12.70   11.20
   8 -10   1   39.30    9.10
  -8 -10  -1   37.20   12.50
  -8 -10  -1   38.60   12.00
  -8 -10  -1   22.60    8.90
  -9 -10  -1   93.29   15.60
  -9 -10  -1   73.99   15.70
  -9 -10  -1   83.09   13.10
  -9 -10  -1   61.39   16.10
  -9 -10  -1   74.59   15.60
  -9 -10  -1   74.39   13.50
  -9 -10  -1   69.69   16.00
  -9 -10  -1   32.20   15.70
  -9 -10  -1   72.89   15.10
  -9 -10  -1   79.59   17.30
  -9 -10  -1   58.79   16.70
 -10 -10  -1   59.69   14.00
 -10 -10  -1   22.60   13.70
 -10 -10  -1   81.59   12.40
 -10 -10  -1   65.69   16.40
 -10 -10  -1   28.60   16.50
 -10 -10  -1   49.99   13.30
 -10 -10  -1   64.79   14.60
 -10 -10  -1   56.69   12.80
 -10 -10  -1   81.49   14.80
 -11 -10  -1   31.40   11.60
 -11 -10  -1   21.20   12.60
 -11 -10  -1   16.80   15.40
 -11 -10  -1   38.10   11.50
 -11 -10  -1   30.80   12.50
 -11 -10  -1   52.59   12.00
 -11 -10  -1   44.40   11.40
 -12 -10  -1   -5.80    8.50
 -12 -10  -1    7.70    9.20
 -12 -10  -1    0.40   13.80
 -12 -10  -1   -7.90    8.80
 -12 -10  -1   -1.50    7.90
 -12 -10  -1   -0.20    8.70
 -13 -10  -1   19.00    8.20
 -13 -10  -1   12.80    8.20
 -13 -10  -1   21.40    8.60
 -13 -10  -1   12.40    8.60
 -13 -10  -1    3.30   11.90
 -13 -11   1   11.10    9.70
 -13 -11   1   19.60    7.60
 -13 -11   1   -1.20    6.10
 -13 -11   1   17.20    7.00
 -13 -11   1    3.70    6.30
 -12 -11   1   40.70    9.90
 -12 -11   1   48.60    9.80
 -12 -11   1   31.00   13.10
 -12 -11   1   39.20   10.10
 -12 -11   1   43.20   10.50
 -12 -11   1   14.70    8.80
 -11 -11   1   17.10   12.90
 -11 -11   1    5.30    8.30
 -11 -11   1   11.40    9.00
 -11 -11   1    0.80    8.90
 -11 -11   1   12.40    7.90
 -11 -11   1    3.10    7.60
 -11 -11   1   -1.50    8.30
 -10 -11   1   13.40    9.90
 -10 -11   1   26.10   14.90
 -10 -11   1   45.20   11.40
 -10 -11   1   16.30   10.60
 -10 -11   1   32.20   10.80
 -10 -11   1   23.20   10.60
 -10 -11   1   36.70   10.20
 -10 -11   1   12.30   10.30
 -10 -11   1   26.90    9.80
  -9 -11   1  114.99   19.10
  -9 -11   1   87.99   18.10
  -9 -11   1  106.59   17.90
  -9 -11   1  109.79   18.50
  -9 -11   1   83.39   20.00
  -9 -11   1   94.49   18.20
  -9 -11   1   84.19   17.50
  -9 -11   1   73.79   16.50
  -9 -11   1  114.19   19.70
  -9 -11   1  103.89   17.60
  -9 -11   1  138.09   18.70
  -8 -11   1   72.59   13.80
  -8 -11   1   56.29   14.60
  -8 -11   1   35.60   16.10
  -8 -11   1   70.89   15.90
  -8 -11   1   63.99   13.90
  -8 -11   1   65.39   14.00
  -8 -11   1   55.99   14.40
  -8 -11   1   40.00   13.80
  -8 -11   1   54.59   15.00
  -8 -11   1   47.90   12.00
  -8 -11   1   62.69   13.40
  -7 -11   1   34.20   11.50
  -7 -11   1   17.70   11.30
  -7 -11   1    8.80   14.10
  -7 -11   1   18.70    8.90
  -7 -11   1   21.80   13.00
  -7 -11   1   17.60   12.60
  -7 -11   1    7.70    9.10
  -7 -11   1   -4.20   18.00
  -7 -11   1   23.70    9.10
  -7 -11   1   15.40   10.70
  -7 -11   1   15.30   10.20
  -7 -11   1   30.10   10.80
   7  11  -1   38.00   20.70
  -6 -11   1   29.20    9.80
   6 -11  -1   11.30    8.60
  -6 -11   1   13.40   12.00
  -6 -11   1   19.70    8.20
  -6 -11   1   24.30    9.20
   6 -11  -1    8.20    9.90
  -6 -11   1   18.60    8.60
  -6 -11   1   32.00   10.00
  -6  11   1   18.80   19.00
   6  11  -1   -4.60   16.50
  -5 -11   1  116.29   17.60
  -5 -11   1  108.19   13.60
   5 -11  -1   51.39   13.50
  -5 -11   1   59.29   13.50
  -5 -11   1  111.99   14.30
  -5 -11   1   57.59   12.90
   5 -11  -1   67.19   13.50
  -5  11   1   64.19   23.90
   5  11  -1   41.90   20.80
   4 -11  -1   32.60   10.70
  -4 -11   1   55.29    9.90
  -4 -11   1   38.90   11.00
  -4 -11   1   40.70   11.00
  -4 -11   1   58.99   10.30
  -4 -11   1   64.09   11.00
   4 -11  -1   49.70   10.80
   4  11  -1   31.50   18.60
  -4  11   1   18.90   19.70
  -3 -11   1  413.06   50.69
  -3 -11   1  377.36   50.09
   3 -11  -1  389.06   50.19
  -3 -11   1  418.56   49.20
  -3 -11   1  426.86   49.90
  -3 -11   1  421.66   49.10
  -3  11   1  364.06   57.99
   3  11  -1  360.76   57.09
  -2 -11   1   53.49   11.70
   2 -11  -1   34.80   10.40
  -2 -11   1   39.20    8.40
  -2 -11   1   41.30    9.70
   2 -11  -1   45.60   10.70
  -2 -11   1   53.59    9.40
   2  11  -1   42.60   18.30
  -2  11   1   16.50   18.90
  -1 -11   1  194.88   27.00
   1 -11  -1  164.18   26.50
   1 -11  -1  214.88   27.00
  -1 -11   1  212.58   26.60
  -1  11   1  236.28   33.60
   1  11  -1  173.38   32.00
   0 -11   1  277.87   36.10
   0 -11  -1  290.27   36.50
   0 -11  -1  281.37   37.30
   0 -11   1  283.37   36.90
   0  11   1  303.97   42.70
   1 -11   1  490.95   67.89
   1 -11   1  562.84   67.69
  -1 -11  -1  586.04   67.79
  -1 -11  -1  599.34   68.69
   1  11   1  565.24   72.89
  -2 -11  -1   87.19   14.80
  -2 -11  -1   76.59   11.70
  -2 -11  -1   78.09   13.00
   2 -11   1   80.49   13.20
   2 -11   1   51.69   13.00
  -2  11  -1   68.99   23.10
   2  11   1   89.89   19.60
   3 -11   1   84.89   19.20
  -3 -11  -1  123.49   18.20
   3 -11   1  159.88   20.10
  -3 -11  -1  140.99   18.70
  -3 -11  -1  160.98   19.70
  -3 -11  -1  130.39   20.90
  -3 -11  -1  176.38   21.30
  -3  11  -1  145.59   28.90
   3  11   1  137.29   26.20
   4 -11   1  150.88   21.60
  -4 -11  -1  179.38   21.60
  -4 -11  -1  122.89   21.80
  -4 -11  -1  138.49   22.10
  -4 -11  -1  162.48   21.20
  -4 -11  -1  169.38   21.10
   4  11   1  138.39   27.50
  -4  11  -1  123.49   28.40
   5 -11   1   90.69   16.90
  -5 -11  -1  127.19   17.80
  -5 -11  -1  106.79   18.00
  -5 -11  -1  122.19   20.40
  -5 -11  -1  119.99   16.90
  -5 -11  -1  109.09   18.10
  -5 -11  -1  153.48   18.40
   5  11   1   86.49   23.80
  -6 -11  -1  150.08   20.40
  -6 -11  -1  118.49   20.40
  -6 -11  -1  150.88   22.80
  -6 -11  -1  105.49   19.80
  -6 -11  -1  125.19   19.20
   6 -11   1  121.09   19.40
  -6 -11  -1  178.78   21.10
   6  11   1  123.39   28.30
  -7 -11  -1   90.89   15.60
  -7 -11  -1   83.09   15.20
  -7 -11  -1   63.49   14.20
  -7 -11  -1   97.99   16.80
  -7 -11  -1   72.89   14.10
  -7 -11  -1   77.29   17.00
  -7 -11  -1   80.69   18.70
  -7 -11  -1  109.29   17.10
  -7 -11  -1   82.99   17.00
  -7 -11  -1   78.19   16.70
  -7 -11  -1   89.89   17.90
  -7 -11  -1   72.69   14.80
   7 -11   1   72.79   13.70
   7  11   1   35.40   21.70
  -8 -11  -1   31.10   11.30
  -8 -11  -1   42.60   13.50
  -8 -11  -1   21.30   12.50
  -8 -11  -1   51.79   12.20
  -8 -11  -1   23.20    9.30
  -8 -11  -1   18.30   11.10
  -8 -11  -1   -0.90   13.40
  -8 -11  -1   31.10   12.30
  -8 -11  -1   23.30   11.80
   8 -11   1   22.50    8.80
  -8 -11  -1   27.70   10.20
  -8 -11  -1    4.40   11.60
  -9 -11  -1   14.50   10.80
  -9 -11  -1   19.90   11.90
  -9 -11  -1   16.40    8.70
  -9 -11  -1   17.40    9.00
  -9 -11  -1   13.50   12.30
  -9 -11  -1   -3.70   10.10
  -9 -11  -1   10.10   10.30
  -9 -11  -1   22.60   10.30
  -9 -11  -1   -3.90   13.00
  -9 -11  -1   24.30   11.30
  -9 -11  -1   32.40   11.80
 -10 -11  -1   46.50   11.20
 -10 -11  -1   37.30   12.60
 -10 -11  -1   44.10   11.80
 -10 -11  -1   42.00   12.50
 -10 -11  -1   32.30   15.40
 -10 -11  -1   47.30   12.10
 -10 -11  -1   10.70    8.90
 -10 -11  -1   -4.00   10.30
 -10 -11  -1   19.40   10.30
 -11 -11  -1   71.09   13.80
 -11 -11  -1   41.10   13.00
 -11 -11  -1   83.79   13.60
 -11 -11  -1   41.70   11.30
 -11 -11  -1   66.39   13.80
 -11 -11  -1   71.99   12.90
 -11 -11  -1   70.29   17.60
 -12 -11  -1   59.29   11.90
 -12 -11  -1   67.99   16.30
 -12 -11  -1   65.59   12.10
 -12 -11  -1   55.19   12.70
 -12 -11  -1   64.29   12.70
 -12 -11  -1   44.20   12.40
 -13 -11  -1   14.40    6.80
 -13 -11  -1   10.90    7.20
 -13 -11  -1   13.30    7.40
 -13 -11  -1   10.90    7.50
 -13 -11  -1   23.20   10.80
 -13 -12   1   33.30    7.40
 -13 -12   1   27.10    9.20
 -13 -12   1   24.50    6.50
 -13 -12   1   26.50    7.00
 -12 -12   1    3.20    7.20
 -12 -12   1    0.10    7.00
 -12 -12   1   11.40    7.50
 -12 -12   1    1.30    7.00
 -12 -12   1    9.40   11.00
 -12 -12   1   14.30    6.60
 -11 -12   1   -0.50    7.90
 -11 -12   1    9.00    7.90
 -11 -12   1   20.50   13.20
 -11 -12   1   18.30    8.40
 -11 -12   1   12.90    8.10
 -11 -12   1   19.40    8.60
 -11 -12   1    9.40    7.10
 -10 -12   1   28.00   11.00
 -10 -12   1   36.30   10.80
 -10 -12   1   65.19   16.10
 -10 -12   1   26.60   10.30
 -10 -12   1   47.20   11.40
 -10 -12   1   34.70   10.10
 -10 -12   1   25.20   10.90
 -10 -12   1   53.19   11.60
 -10 -12   1   26.50   11.20
  -9 -12   1  203.18   26.10
  -9 -12   1  170.58   27.40
  -9 -12   1  115.59   24.10
  -9 -12   1  200.28   24.80
  -9 -12   1  210.68   25.40
  -9 -12   1  173.18   24.10
  -9 -12   1  162.08   25.10
  -9 -12   1  146.09   23.50
  -9 -12   1  133.49   24.30
  -8 -12   1  370.46   44.20
  -8 -12   1  336.67   43.90
  -8 -12   1  324.87   43.00
  -8 -12   1  346.27   43.20
  -8 -12   1  333.17   43.50
  -8 -12   1  290.97   45.10
  -8 -12   1  294.87   44.00
  -8 -12   1  357.06   42.80
  -8 -12   1  269.27   42.40
  -8 -12   1  378.36   43.70
  -7 -12   1   -8.00    8.20
  -7 -12   1   18.50    9.90
  -7 -12   1    1.00   10.40
  -7 -12   1   15.40    9.00
  -7 -12   1   14.30    9.90
  -7 -12   1   10.40   13.80
  -7 -12   1    3.20    9.20
  -7 -12   1   -5.60   10.40
  -7 -12   1   18.80   12.10
  -7 -12   1   22.60   13.20
  -7 -12   1    6.20    9.60
   6 -12  -1   56.89   13.00
  -6 -12   1   66.49   13.00
  -6 -12   1   56.69   11.40
  -6 -12   1  107.29   16.70
  -6 -12   1   64.19   13.60
   6 -12  -1   43.80   13.30
  -6 -12   1   32.80   12.60
  -6 -12   1   72.29   13.30
   6  12  -1   38.20   22.00
  -5 -12   1  271.57   30.20
   5 -12  -1  194.28   30.60
  -5 -12   1  190.48   30.80
  -5 -12   1  248.58   30.40
  -5 -12   1  214.48   31.20
  -5 -12   1  225.28   29.30
   5 -12  -1  201.08   30.50
  -5 -12   1  284.97   33.50
  -5  12   1  179.08   39.40
  -4 -12   1   51.89   10.80
  -4 -12   1   93.19   15.10
   4 -12  -1   46.00   12.30
  -4 -12   1   69.39   13.60
  -4 -12   1   73.59   11.70
  -4 -12   1   81.89   12.30
  -4 -12   1   67.99   12.90
   4 -12  -1   56.49   12.90
  -4  12   1   38.80   23.20
   4  12  -1   31.40   18.00
  -3 -12   1  116.29   15.50
   3 -12  -1  124.79   17.60
  -3 -12   1  112.09   15.90
  -3 -12   1   91.09   16.40
  -3 -12   1  117.49   18.20
   3 -12  -1   82.99   17.00
  -3 -12   1  101.79   15.10
  -3  12   1   97.99   26.60
   3  12  -1   92.69   22.90
  -2 -12   1  111.19   17.50
  -2 -12   1  124.39   17.10
   2 -12  -1  102.49   16.60
   2 -12  -1   81.39   15.90
  -2  12   1  110.29   25.30
   2  12  -1   97.39   23.20
  -1 -12   1  109.79   15.40
  -1 -12   1  106.39   16.40
   1 -12  -1   90.09   15.50
   1 -12  -1   85.99   15.50
  -1  12   1   84.49   24.00
   1  12  -1   79.39   20.70
   0 -12   1    9.80    8.60
   0 -12   1   36.70    8.70
   0 -12  -1   37.90    9.70
   0 -12  -1   26.40    8.60
   0  12   1   60.49   17.90
   0  12  -1   13.50   14.20
   1 -12   1   10.80    8.40
   1 -12   1    5.40    7.00
  -1 -12  -1    5.30    6.90
  -1 -12  -1   12.10    9.00
   1  12   1   14.20   13.10
  -1  12  -1   27.20   16.70
   2 -12   1  335.47   39.90
  -2 -12  -1  311.77   40.90
  -2 -12  -1  330.67   39.90
   2 -12   1  273.57   40.20
   2  12   1  319.47   46.20
  -2  12  -1  311.07   47.20
  -3 -12  -1  175.58   22.50
  -3 -12  -1  164.18   23.40
  -3 -12  -1  155.28   23.90
   3 -12   1  127.39   22.90
   3 -12   1  181.78   23.10
  -3  12  -1  194.78   32.40
   3  12   1  154.98   28.90
  -4 -12  -1  256.57   32.50
   4 -12   1  246.88   32.00
   4 -12   1  173.88   31.40
  -4 -12  -1  280.07   31.30
  -4 -12  -1  273.87   31.30
  -4 -12  -1  234.68   33.30
  -4 -12  -1  247.08   30.60
   4  12   1  181.28   37.70
  -4  12  -1  226.18   39.50
  -5 -12  -1  131.29   21.20
   5 -12   1   90.69   20.30
  -5 -12  -1  168.68   20.70
  -5 -12  -1  163.68   23.40
  -5 -12  -1  193.48   21.60
  -5 -12  -1  141.19   19.70
  -5 -12  -1  110.39   21.30
  -6 -12  -1  101.19   19.30
  -6 -12  -1  149.29   22.10
   6 -12   1   82.59   18.40
  -6 -12  -1  115.49   19.80
  -6 -12  -1  114.29   17.80
  -6 -12  -1  143.29   19.10
  -6 -12  -1  162.18   19.80
   6  12   1  114.49   27.40
  -7 -12  -1  146.79   26.30
  -7 -12  -1  180.28   23.60
  -7 -12  -1  153.08   23.20
  -7 -12  -1  154.38   24.80
  -7 -12  -1  178.58   23.00
  -7 -12  -1  162.28   23.80
  -7 -12  -1  168.18   25.00
   7 -12   1   93.59   21.60
  -7 -12  -1  125.69   23.90
  -7 -12  -1  177.98   24.50
  -7 -12  -1  193.98   23.60
  -7 -12  -1  114.39   22.50
  -8 -12  -1    2.00   11.40
  -8 -12  -1   -0.40   10.40
  -8 -12  -1  -13.30   11.20
  -8 -12  -1   -4.60    9.80
   8 -12   1   -4.00    8.60
  -8 -12  -1   15.50   10.90
  -8 -12  -1   16.60    9.30
  -8 -12  -1   15.70    9.30
  -8 -12  -1    9.00   11.20
  -8 -12  -1    7.60    8.70
  -8 -12  -1    0.00    9.20
  -8 -12  -1   11.40   14.10
  -9 -12  -1   69.09   14.20
  -9 -12  -1   90.29   15.70
  -9 -12  -1   56.29   14.20
  -9 -12  -1   96.09   17.30
  -9 -12  -1   91.69   15.70
  -9 -12  -1   94.79   16.40
  -9 -12  -1   62.49   15.70
  -9 -12  -1   72.69   14.40
  -9 -12  -1   55.39   18.60
  -9 -12  -1   58.09   15.50
 -10 -12  -1   10.90    8.20
 -10 -12  -1   18.90    9.70
 -10 -12  -1   16.40   11.00
 -10 -12  -1   16.20   11.00
 -10 -12  -1    7.30    9.30
 -10 -12  -1   17.60   10.10
 -10 -12  -1    9.00   15.20
 -10 -12  -1   -8.00    8.30
 -10 -12  -1   18.80   10.80
  10  12   1    9.90    5.70
 -11 -12  -1   10.70    8.50
 -11 -12  -1    0.60    7.20
 -11 -12  -1   -3.80    7.60
 -11 -12  -1  -18.60   13.70
 -11 -12  -1    3.60    8.10
 -11 -12  -1    5.40    8.20
 -11 -12  -1   15.90    9.80
 -12 -12  -1    0.40    7.10
 -12 -12  -1    9.10   11.90
 -12 -12  -1    5.70    7.00
 -12 -12  -1    8.20    8.60
 -12 -12  -1   -2.50    7.40
 -12 -12  -1    6.00    6.40
 -13 -12  -1   45.80   10.20
 -13 -12  -1   38.60    7.90
 -13 -12  -1   29.40    7.70
 -13 -12  -1   28.50    7.00
 -12 -13   1   13.40    6.70
 -12 -13   1    6.60    6.10
 -12 -13   1   -5.50    6.00
 -12 -13   1    8.60    5.90
 -12 -13   1   10.10    9.50
 -12 -13   1    7.20    5.60
 -11 -13   1   56.29   10.80
 -11 -13   1   78.19   11.80
 -11 -13   1   75.69   15.10
 -11 -13   1   49.20   11.90
 -11 -13   1   48.70   11.10
 -11 -13   1   64.29   11.70
 -11 -13   1   57.99   11.30
 -10 -13   1  171.68   20.80
 -10 -13   1  147.09   20.00
 -10 -13   1  115.79   20.10
 -10 -13   1  164.18   21.20
 -10 -13   1   94.39   20.20
 -10 -13   1   99.19   20.20
 -10 -13   1  186.08   24.20
 -10 -13   1  150.08   20.10
  -9 -13   1  106.19   17.50
  -9 -13   1  106.09   17.00
  -9 -13   1   80.29   16.70
  -9 -13   1  105.49   16.20
  -9 -13   1   96.99   15.80
  -9 -13   1   87.99   17.50
  -9 -13   1  134.99   21.10
  -9 -13   1   88.49   16.20
  -9 -13   1   63.89   16.30
  -8 -13   1   10.30    9.50
  -8 -13   1   13.40    9.40
  -8 -13   1   29.80   10.30
  -8 -13   1    3.60   13.60
  -8 -13   1   -4.00   11.10
  -8 -13   1   19.30    8.80
  -8 -13   1   15.20   10.20
  -8 -13   1    6.20    9.60
  -8 -13   1   21.70   10.90
  -8 -13   1   10.90    9.70
  -8 -13   1   -2.00   11.00
  -7 -13   1   78.99   15.90
  -7 -13   1  125.89   18.50
  -7 -13   1   54.79   15.80
  -7 -13   1   82.59   16.30
  -7 -13   1   66.69   14.00
  -7 -13   1   67.69   15.00
  -7 -13   1   92.69   19.20
  -7 -13   1   69.49   15.60
  -7 -13   1   97.89   15.30
  -7 -13   1   67.59   14.50
  -7 -13   1   85.39   15.60
  -6 -13   1   83.99   14.70
   6 -13  -1   60.39   15.40
  -6 -13   1   66.69   14.40
  -6 -13   1   99.69   15.40
  -6 -13   1   57.19   15.40
  -6 -13   1   76.99   17.10
  -6 -13   1   67.59   13.50
  -6 -13   1   60.29   15.10
  -6 -13   1   53.59   13.40
  -6 -13   1   78.09   13.50
  -6 -13   1   85.49   19.10
  -6 -13   1   56.69   14.10
   6 -13  -1   50.29   13.60
  -5 -13   1   88.69   15.20
  -5 -13   1  113.69   18.10
  -5 -13   1  114.59   16.70
  -5 -13   1  127.19   19.40
   5 -13  -1   94.59   18.10
   5 -13  -1  105.49   17.30
  -5 -13   1  112.09   17.80
  -5 -13   1  111.79   16.60
   5  13  -1   54.49   23.60
  -5  13   1   84.29   28.20
  -4 -13   1   25.70    8.20
   4 -13  -1   13.80    9.80
  -4 -13   1    7.10    9.30
   4 -13  -1   12.60    9.00
  -4 -13   1   19.50    8.00
  -4 -13   1   21.00    8.70
   4  13  -1   15.30   18.50
  -4  13   1   -1.60   20.00
  -3 -13   1  169.58   24.50
  -3 -13   1  204.08   25.90
   3 -13  -1  181.08   25.30
   3 -13  -1  145.49   24.20
   3  13  -1  175.58   33.20
  -3  13   1  204.28   34.50
  -2 -13   1   28.60   10.40
  -2 -13   1   51.29   10.40
   2 -13  -1   35.00    9.90
   2 -13  -1   45.60   10.70
   2  13  -1   28.00   16.10
  -2  13   1   10.50   19.00
   1 -13  -1   39.20    9.50
  -1 -13   1   40.80    8.90
  -1 -13   1   16.70    9.00
   1 -13  -1   16.10    8.60
  -1  13   1   28.70   19.30
   1  13  -1   29.60   15.40
   0 -13  -1   13.10    7.90
   0 -13   1   10.60    8.70
   0 -13   1   25.40    8.00
   0 -13  -1   10.90    8.50
   0  13  -1   16.30   14.10
   0  13   1    0.60   16.40
  -1 -13  -1  114.69   16.20
  -1 -13  -1  103.19   16.90
   1 -13   1  127.39   16.20
   1 -13   1   80.09   15.90
  -1  13  -1   75.29   22.30
   1  13   1   85.89   20.40
   2 -13   1   -0.20    8.30
   2 -13   1   -3.30    6.90
  -2 -13  -1    6.80    7.10
  -2 -13  -1    7.50    8.70
  -2  13  -1  -15.00   16.30
   2  13   1    3.20   13.10
   3 -13   1   95.69   15.80
  -3 -13  -1  107.09   16.50
   3 -13   1   89.49   16.70
  -3 -13  -1  119.19   19.20
  -3 -13  -1   87.09   16.80
  -3  13  -1  113.09   24.40
   3  13   1   75.39   22.30
  -4 -13  -1   80.59   13.30
   4 -13   1   72.09   13.40
  -4 -13  -1   63.59   13.20
  -4 -13  -1   72.19   14.90
   4 -13   1   63.89   13.90
  -4  13  -1    8.60   29.10
  -5 -13  -1   46.20   11.10
  -5 -13  -1   33.10    8.90
  -5 -13  -1   34.20   10.40
  -5 -13  -1   30.80   12.70
  -5 -13  -1   11.30    9.10
  -5 -13  -1   23.20   11.10
   5 -13   1    5.80    9.90
   5  13   1   19.10   20.50
  -6 -13  -1   62.09   16.80
  -6 -13  -1   47.40   15.50
  -6 -13  -1   74.89   14.30
  -6 -13  -1   76.99   15.60
   6 -13   1   26.20   12.80
  -6 -13  -1   90.19   15.70
  -6 -13  -1   66.59   13.90
  -6 -13  -1   62.59   12.70
  -6 -13  -1   52.99   14.30
  -6 -13  -1   67.69   14.10
  -6 -13  -1   79.39   19.50
  -6 -13  -1   90.49   14.60
  -7 -13  -1  148.09   23.00
  -7 -13  -1  139.99   22.70
   7 -13   1  113.59   21.10
  -7 -13  -1   86.19   20.40
  -7 -13  -1  136.79   20.30
  -7 -13  -1  181.28   26.30
  -7 -13  -1  142.39   21.00
  -7 -13  -1  143.19   22.90
  -7 -13  -1  173.68   21.90
  -7 -13  -1  105.39   21.40
  -7 -13  -1  185.98   22.70
  -7 -13  -1  102.79   21.80
  -8 -13  -1   19.00   10.00
  -8 -13  -1   28.50    9.40
  -8 -13  -1   14.60   11.30
  -8 -13  -1   33.30   11.00
  -8 -13  -1   13.30   11.10
  -8 -13  -1   16.60   10.90
  -8 -13  -1    7.40   10.30
  -8 -13  -1  -10.40   14.10
  -8 -13  -1    8.10   12.00
  -8 -13  -1    3.20    9.30
  -9 -13  -1   75.59   18.60
  -9 -13  -1   61.19   14.80
  -9 -13  -1   63.69   12.50
  -9 -13  -1   83.19   13.40
  -9 -13  -1   50.19   12.80
  -9 -13  -1   63.39   14.50
  -9 -13  -1   47.30   13.50
  -9 -13  -1   62.09   13.30
  -9 -13  -1   36.30   12.70
  -9 -13  -1   54.29   14.20
   9  13   1   56.69   10.20
 -10 -13  -1   21.30    8.60
 -10 -13  -1    7.70    9.00
 -10 -13  -1   20.60    8.70
 -10 -13  -1    5.30    8.80
 -10 -13  -1   16.20    7.70
 -10 -13  -1   20.80   14.90
 -10 -13  -1   18.40   10.90
 -11 -13  -1   15.50    7.30
 -11 -13  -1   31.00    8.60
 -11 -13  -1   10.40    8.20
 -11 -13  -1   40.20   13.90
 -11 -13  -1    9.90    9.90
 -11 -13  -1   15.70    8.30
 -11 -13  -1   25.20    8.60
 -12 -13  -1   46.80    9.30
 -12 -13  -1   34.60    8.20
 -12 -13  -1   42.10    8.90
 -12 -13  -1   30.80    8.70
 -12 -13  -1   45.80    9.70
 -12 -13  -1   49.20   12.10
 -12 -14   1    6.20    4.60
 -12 -14   1    5.90    4.80
 -12 -14   1  -11.50    7.50
 -12 -14   1    2.70    5.50
 -12 -14   1   -7.30    4.70
 -11 -14   1   18.00    6.90
 -11 -14   1    5.90    7.20
 -11 -14   1   15.10    6.10
 -11 -14   1   18.40    7.70
 -11 -14   1   30.10   11.00
 -11 -14   1    5.10    5.90
 -11 -14   1   13.60    6.30
  11  14  -1    5.20    4.30
 -10 -14   1   17.70    7.90
 -10 -14   1   16.60    8.30
 -10 -14   1    6.70    6.30
 -10 -14   1   17.90    8.60
 -10 -14   1   11.00   12.10
 -10 -14   1   10.10    8.50
 -10 -14   1    8.40    6.90
 -10 -14   1   11.40    7.40
  -9 -14   1   71.29   14.20
  -9 -14   1   67.89   13.60
  -9 -14   1   76.09   13.50
  -9 -14   1   94.59   14.80
  -9 -14   1   66.69   13.00
  -9 -14   1   53.59   13.50
  -9 -14   1   91.79   17.90
  -9 -14   1   82.89   14.50
  -9 -14   1   61.69   12.60
  -8 -14   1   55.89   12.20
  -8 -14   1   35.10   12.90
  -8 -14   1   61.99   16.50
  -8 -14   1   50.89   13.40
  -8 -14   1   40.20   12.30
  -8 -14   1   65.69   13.40
  -8 -14   1   60.69   12.80
  -8 -14   1   57.19   12.10
  -8 -14   1   52.09   11.40
  -8 -14   1   49.60   12.90
  -7 -14   1  112.79   20.80
  -7 -14   1  149.29   21.70
  -7 -14   1  125.09   20.00
  -7 -14   1  120.19   21.00
  -7 -14   1  130.39   21.00
  -7 -14   1  152.08   24.00
  -7 -14   1  130.19   20.00
  -7 -14   1  125.49   21.20
  -7 -14   1  118.49   18.90
  -7 -14   1  124.99   19.40
  -7 -14   1  127.29   19.90
  -6 -14   1   64.89   14.80
  -6 -14   1   55.69   13.90
  -6 -14   1   59.69   13.50
  -6 -14   1   80.89   18.00
  -6 -14   1   77.39   13.90
  -6 -14   1   64.59   13.10
  -6 -14   1   60.49   15.80
  -6 -14   1   56.59   14.10
  -6 -14   1   46.20   11.70
  -6 -14   1   51.39   13.00
   6 -14  -1   73.69   15.00
  -6 -14   1   58.29   12.90
  -5 -14   1  232.58   31.70
  -5 -14   1  233.68   33.20
  -5 -14   1  202.98   30.20
  -5 -14   1  219.78   31.10
   5 -14  -1  205.58   29.80
  -5 -14   1  190.38   29.20
   5 -14  -1  215.18   30.20
  -5 -14   1  262.57   31.00
  -5 -14   1  227.08   29.20
  -5 -14   1  182.48   29.30
   4 -14  -1  178.08   28.10
  -4 -14   1  259.47   32.90
   4 -14  -1  216.08   29.10
  -4 -14   1  235.08   31.90
  -4 -14   1  196.78   29.00
  -4 -14   1  222.08   28.70
   4  14  -1  151.58   34.90
  -4  14   1  234.28   38.70
  -3 -14   1   42.40   11.60
   3 -14  -1   49.70   10.90
  -3 -14   1   42.80   10.40
   3 -14  -1   37.30   11.50
  -3  14   1   30.60   20.40
   3  14  -1   15.80   16.90
  -2 -14   1   55.79   11.60
   2 -14  -1   32.50   10.60
  -2 -14   1   43.00   10.40
   2 -14  -1   34.20   10.30
   2  14  -1   46.00   18.90
  -2  14   1   61.89   22.20
   1 -14  -1  129.29   16.60
  -1 -14   1   76.99   15.30
   1 -14  -1  105.99   15.70
  -1 -14   1   79.09   14.60
  -1  14   1   86.59   23.90
   1  14  -1   78.29   21.60
   0 -14   1   18.30    9.30
   0 -14  -1   36.40    9.10
   0 -14  -1   16.20    9.10
   0 -14   1   30.80    8.40
   0  14  -1   41.60   18.30
   0  14   1    3.60   16.20
  -1 -14  -1  108.09   15.70
   1 -14   1  101.39   16.40
   1 -14   1  107.89   15.70
  -1 -14  -1   99.09   16.20
  -1  14  -1   92.89   23.00
   1  14   1   51.99   20.00
   2 -14   1   27.30    8.70
  -2 -14  -1   24.00    9.70
   2 -14   1   13.90    9.80
  -2 -14  -1   39.70    9.60
  -2  14  -1    7.30   17.60
   2  14   1    8.60   14.20
  -3 -14  -1  175.98   24.90
   3 -14   1  150.78   25.30
  -3 -14  -1  203.68   26.40
   3 -14   1  181.58   24.80
   3  14   1  142.49   30.20
  -3  14  -1  236.08   34.30
  -4 -14  -1  144.49   22.70
  -4 -14  -1  143.79   20.00
  -4 -14  -1  139.79   19.50
   4 -14   1  151.48   19.70
  -4 -14  -1  111.09   19.70
  -4 -14  -1  117.89   20.20
   4 -14   1  105.29   20.10
   4  14   1  120.79   27.00
   4  14   1  113.69   17.30
  -5 -14  -1   85.59   20.80
  -5 -14  -1   66.19   14.80
   5 -14   1   90.09   16.10
  -5 -14  -1  100.49   16.20
  -5 -14  -1  106.19   19.00
  -5 -14  -1   76.79   16.30
  -5 -14  -1  101.89   15.40
  -5 -14  -1   89.69   15.40
   5  14   1   67.59   12.60
  -6 -14  -1  239.28   34.20
  -6 -14  -1  256.57   31.30
  -6 -14  -1  232.68   31.50
  -6 -14  -1  255.07   31.50
  -6 -14  -1  226.78   32.10
  -6 -14  -1  241.98   30.90
  -6 -14  -1  193.18   30.40
  -6 -14  -1  212.68   30.00
  -6 -14  -1  240.68   32.20
   6 -14   1  186.18   30.70
  -6 -14  -1  207.48   30.40
  -6 -14  -1  225.38   32.20
   6  14   1  221.38   28.70
  -7 -14  -1   36.50   16.60
  -7 -14  -1   44.60   11.00
  -7 -14  -1   70.19   12.90
  -7 -14  -1   55.79   14.90
   7 -14   1   25.50   11.90
  -7 -14  -1   41.30   13.20
  -7 -14  -1   53.79   11.80
  -7 -14  -1   45.70   13.50
  -7 -14  -1   50.79   12.60
  -7 -14  -1   65.19   12.40
  -7 -14  -1   57.69   13.80
  -7 -14  -1   50.69   13.30
   7  14   1   32.60    9.20
  -8 -14  -1  141.39   20.30
  -8 -14  -1  127.99   21.40
  -8 -14  -1  142.69   20.50
  -8 -14  -1  120.39   19.50
  -8 -14  -1  116.09   23.50
  -8 -14  -1  118.89   20.80
  -8 -14  -1  108.59   21.20
  -8 -14  -1  115.89   20.10
  -8 -14  -1  111.29   20.70
  -8 -14  -1  171.08   21.50
   8  14   1  141.49   18.40
  -9 -14  -1   55.49   13.20
  -9 -14  -1   34.20   11.70
  -9 -14  -1   47.20   11.50
  -9 -14  -1   44.10   12.00
  -9 -14  -1   43.30   11.60
  -9 -14  -1   72.39   17.40
  -9 -14  -1   63.89   14.10
  -9 -14  -1   49.20   11.40
  -9 -14  -1   64.19   13.10
  -9 -14  -1   60.29   11.50
   9  14   1   51.59    9.40
 -10 -14  -1   10.50   12.90
 -10 -14  -1    0.30    8.10
 -10 -14  -1  -14.80   10.80
 -10 -14  -1    6.10    7.40
 -10 -14  -1   -0.30    6.00
 -10 -14  -1    6.00    6.70
 -10 -14  -1   19.60    8.00
 -11 -14  -1   15.20    7.60
 -11 -14  -1   25.90    7.10
 -11 -14  -1   31.20    8.00
 -11 -14  -1   34.30    9.60
 -11 -14  -1   34.20   12.40
 -11 -14  -1   13.40    7.60
 -11 -14  -1   27.00    7.70
 -12 -14  -1    9.30    6.80
 -12 -14  -1   21.60    8.80
 -12 -14  -1   15.30    6.00
 -12 -14  -1   10.40    5.30
 -12 -14  -1    9.20    5.00
  12  14   1    0.40    3.80
 -11 -15   1   18.00    6.50
 -11 -15   1    3.10    6.20
 -11 -15   1   17.90    9.80
 -11 -15   1   23.10    6.00
 -11 -15   1   18.70    6.10
 -11 -15   1   21.10    6.00
  11  15  -1   25.20    4.70
 -10 -15   1    2.50    7.00
 -10 -15   1   -2.60    5.30
 -10 -15   1   -1.00    6.20
 -10 -15   1   -2.40    5.90
 -10 -15   1   -5.90    7.70
 -10 -15   1   -5.00   10.70
 -10 -15   1   -4.20    5.20
  10  15  -1   -5.90    4.40
  -9 -15   1  152.98   22.60
  -9 -15   1  174.38   25.80
  -9 -15   1  147.59   23.40
  -9 -15   1  191.68   23.40
  -9 -15   1  188.78   23.30
  -9 -15   1  197.58   24.00
  -9 -15   1  148.49   23.60
  -9 -15   1  158.48   23.80
  -8 -15   1   27.50    8.80
  -8 -15   1    2.60    8.30
  -8 -15   1    7.10    8.50
  -8 -15   1    5.30    8.20
  -8 -15   1    9.20    9.80
  -8 -15   1   10.40    7.70
  -8 -15   1    6.60    7.30
  -8 -15   1    9.20    9.70
  -8 -15   1   21.60    9.60
  -8 -15   1   17.80   13.40
   8  15  -1   18.00    6.60
  -7 -15   1   94.99   18.50
  -7 -15   1   91.09   15.90
  -7 -15   1   85.39   15.90
  -7 -15   1   87.09   15.60
  -7 -15   1   69.99   13.70
  -7 -15   1   92.49   14.70
  -7 -15   1   65.49   14.50
  -7 -15   1   61.29   14.10
  -7 -15   1   78.59   15.40
  -7 -15   1   88.79   14.60
  -6 -15   1    0.10    8.60
  -6 -15   1    2.10   13.40
  -6 -15   1    0.60    7.90
  -6 -15   1    0.00    9.10
  -6 -15   1   -3.00   10.80
  -6 -15   1   19.30   10.00
  -6 -15   1   -1.40    8.20
  -6 -15   1    6.10    8.00
  -5 -15   1   -7.90   13.20
   5 -15  -1   -0.60    9.50
   5 -15  -1    4.60    8.50
  -5 -15   1   13.20    9.50
  -5 -15   1   12.10    8.80
  -5 -15   1   11.60    8.40
  -5 -15   1   15.10    8.30
  -5 -15   1   11.10   11.70
  -4 -15   1   51.09   13.90
  -4 -15   1   19.50   10.10
  -4 -15   1   36.10   10.50
  -4 -15   1   34.60   10.60
  -4 -15   1   12.90   13.90
  -4 -15   1   38.00   10.10
   4 -15  -1   40.90   11.70
   4 -15  -1   35.90   10.40
   4  15  -1   63.79    8.90
   3 -15  -1  264.47   34.70
  -3 -15   1  269.57   35.10
  -3 -15   1  276.97   34.10
  -3 -15   1  241.08   34.40
  -3 -15   1  252.57   34.60
  -3 -15   1  279.77   35.80
   3 -15  -1  262.67   34.50
   3  15  -1  242.08   32.70
  -2 -15   1  121.49   18.20
  -2 -15   1  152.08   19.80
   2 -15  -1  117.79   19.00
   2 -15  -1  120.19   18.90
   2  15  -1  104.09   25.60
   2  15  -1  113.19   16.70
  -2  15   1  137.19   27.70
  -1 -15   1  244.98   32.50
   1 -15  -1  258.47   31.90
   1 -15  -1  216.08   31.70
  -1 -15   1  233.58   31.60
  -1  15   1  250.37   39.40
   0 -15   1   12.30    7.60
   0 -15   1   10.10    8.60
   0 -15  -1    4.50    7.90
   0 -15  -1    2.60    8.10
   1 -15   1   70.79   11.50
  -1 -15  -1   50.39   11.20
  -1 -15  -1   59.09   12.20
   1 -15   1   31.70   11.50
   1  15   1   26.00   17.90
  -1  15  -1   67.59   20.50
   2 -15   1  230.38   33.30
  -2 -15  -1  251.37   34.40
  -2 -15  -1  258.37   33.60
  -2 -15  -1  209.78   35.90
  -2 -15  -1  270.27   33.10
   2 -15   1  249.97   32.90
   2  15   1  250.47   32.60
  -2  15  -1  265.97   39.70
  -3 -15  -1   94.99   16.90
  -3 -15  -1  113.79   17.70
   3 -15   1   97.19   18.00
  -3 -15  -1  118.79   19.20
   3 -15   1   89.09   16.90
  -3 -15  -1  112.29   17.60
  -3 -15  -1  113.49   18.20
  -3  15  -1  123.19   15.90
  -3  15  -1  162.18   28.30
  -4 -15  -1  192.78   27.30
  -4 -15  -1  225.88   30.30
  -4 -15  -1  195.08   29.30
   4 -15   1  200.88   28.00
  -4 -15  -1  226.88   28.00
  -4 -15  -1  173.78   27.10
   4 -15   1  156.18   27.50
  -4 -15  -1  245.48   29.60
  -4  15  -1  202.88   26.30
  -5 -15  -1   39.00   13.70
  -5 -15  -1   19.80   14.50
   5 -15   1   26.70   10.60
  -5 -15  -1   29.10    9.50
  -5 -15  -1   42.20   10.00
  -5 -15  -1   21.00   10.70
  -5 -15  -1   41.00   10.90
   5  15   1   36.80   10.10
  -5  15  -1   12.80   10.40
  -6 -15  -1    5.50    8.20
  -6 -15  -1    5.50    9.80
   6 -15   1    6.10    9.70
  -6 -15  -1   -1.10    8.20
  -6 -15  -1   14.80   14.00
  -6 -15  -1   -0.20    9.20
  -6 -15  -1   -1.10   10.00
  -6 -15  -1   -5.30   11.30
  -6 -15  -1   -0.90    8.20
   6  15   1   14.90    6.50
  -7 -15  -1   29.80   12.30
   7 -15   1    6.90    9.50
  -7 -15  -1    5.20   13.80
  -7 -15  -1   24.30   10.00
  -7 -15  -1   13.10    9.80
  -7 -15  -1   19.10    9.00
  -7 -15  -1   24.00    9.80
  -7 -15  -1   17.90    8.60
  -7 -15  -1   17.50   10.30
  -7 -15  -1   15.60   11.00
  -7 -15  -1   23.30    9.00
   7  15   1   12.40    6.80
  -8 -15  -1   13.70    8.20
  -8 -15  -1   14.50    9.40
  -8 -15  -1   14.00    8.10
  -8 -15  -1   16.40   11.30
  -8 -15  -1    7.00    7.70
  -8 -15  -1    1.10    8.30
  -8 -15  -1   -1.00   13.40
  -8 -15  -1   14.50    9.10
  -8 -15  -1    6.20    8.50
   8  15   1   16.30    6.40
  -9 -15  -1   47.10   10.90
  -9 -15  -1   54.49   13.00
  -9 -15  -1   76.79   16.20
  -9 -15  -1   60.99   11.40
  -9 -15  -1   48.40   10.40
  -9 -15  -1   52.59   10.70
  -9 -15  -1   40.10   11.20
  -9 -15  -1   50.79   11.60
 -10 -15  -1   26.00    7.40
 -10 -15  -1   30.40   10.40
 -10 -15  -1   38.70    8.30
 -10 -15  -1   31.30   12.70
 -10 -15  -1   25.30    8.40
 -10 -15  -1   19.80    7.80
 -10 -15  -1   27.90    7.70
 -11 -15  -1    9.80    5.40
 -11 -15  -1  -11.20    7.30
 -11 -15  -1    8.70    5.70
 -11 -15  -1    5.70    6.10
 -11 -15  -1    8.60    5.60
 -11 -15  -1    7.40    5.70
 -11 -15  -1   -1.20    9.50
  11  15   1    3.40    4.60
 -11 -16   1   13.60    4.90
 -11 -16   1    5.90    4.60
 -11 -16   1   12.20    4.50
 -11 -16   1   23.40    8.10
 -11 -16   1   10.00    5.20
  11  16  -1   14.80    3.80
 -10 -16   1    3.60    5.90
 -10 -16   1   -8.40    4.80
 -10 -16   1    5.60    5.30
 -10 -16   1    8.70    9.60
 -10 -16   1    7.90    6.00
 -10 -16   1   -1.60    4.60
  10  16  -1    1.80    4.20
  -9 -16   1   27.50    9.80
  -9 -16   1   43.20   12.30
  -9 -16   1   30.80    8.30
  -9 -16   1   27.30    7.80
  -9 -16   1   24.90    8.10
  -9 -16   1   17.80    7.50
  -9 -16   1   27.00    7.60
  -9 -16   1   26.20    7.20
   9  16  -1   34.30    6.80
  -8 -16   1   48.70   10.40
  -8 -16   1   50.39   10.00
  -8 -16   1   48.90   10.60
  -8 -16   1   60.99   12.20
  -8 -16   1   38.30   10.50
  -8 -16   1   59.89   14.50
  -8 -16   1   50.59   10.50
  -8 -16   1   40.80    9.50
   8  16  -1   48.20    9.00
  -7 -16   1    2.20    8.00
  -7 -16   1   19.10   10.40
  -7 -16   1   13.10    7.90
  -7 -16   1    0.00    8.10
  -7 -16   1   12.20    8.30
  -7 -16   1   21.80    8.00
  -7 -16   1    3.10   12.50
  -7 -16   1   10.50    7.50
  -7 -16   1    9.00    8.40
   7  16  -1    8.10    6.10
  -6 -16   1   91.99   16.90
  -6 -16   1  126.39   19.20
  -6 -16   1  112.79   17.20
  -6 -16   1   89.19   20.00
  -6 -16   1  118.79   17.80
  -6 -16   1  105.19   18.10
   6  16  -1  124.39   15.90
   5 -16  -1  155.78   25.40
  -5 -16   1  176.18   25.60
  -5 -16   1  212.88   27.30
  -5 -16   1  188.88   25.80
  -5 -16   1  171.78   25.30
   5 -16  -1  166.08   25.00
  -5 -16   1  175.08   25.20
  -5 -16   1  186.18   27.70
   5  16  -1  217.18   24.70
  -4 -16   1   33.60   10.20
   4 -16  -1   45.70   10.40
  -4 -16   1   39.40   10.60
  -4 -16   1   40.40    9.70
  -4 -16   1   39.20   13.40
   4 -16  -1   20.30   10.40
  -4 -16   1   18.10   13.60
   4  16  -1   46.40    8.70
  -3 -16   1   23.50   11.60
  -3 -16   1   27.90    8.90
  -3 -16   1   23.50    8.80
   3 -16  -1   25.00    9.00
  -3 -16   1   14.60    8.00
   3 -16  -1   13.10    9.40
   3  16  -1   27.30    7.10
  -2 -16   1  335.67   42.70
   2 -16  -1  360.96   43.40
  -2 -16   1  339.67   43.40
  -2 -16   1  351.56   43.00
   2 -16  -1  359.66   43.40
   2 -16  -1  328.27   43.50
  -2  16   1  319.87   41.60
   2  16  -1  336.17   41.80
   1 -16  -1   13.50    8.90
   1 -16  -1   25.50    9.30
  -1 -16   1   26.20    8.70
   1 -16  -1   25.30    9.00
  -1 -16   1   26.60    8.50
  -1 -16   1   29.30    9.40
   1  16  -1    8.70    6.00
  -1  16   1   20.30    6.20
   0 -16   1  113.79   15.80
   0 -16  -1   99.19   15.90
   0 -16  -1   97.39   15.90
   0 -16   1   97.89   16.20
   0 -16   1  102.89   15.60
   0 -16  -1  101.19   15.90
   0  16   1   83.89   13.40
   0  16  -1   87.59   13.50
  -1 -16  -1   70.99   11.90
  -1 -16  -1   47.90   11.60
   1 -16   1   68.69   12.80
  -1 -16  -1   65.89   12.30
   1 -16   1   55.59   11.30
   1  16   1   49.10    9.50
  -1  16  -1   54.39    9.40
  -2 -16  -1   86.59   15.10
   2 -16   1   78.89   14.30
  -2 -16  -1   87.89   14.80
   2 -16   1   87.99   15.90
  -2 -16  -1   93.59   15.00
   2  16   1   87.29   13.00
  -2  16  -1   89.69   12.90
  -3 -16  -1   41.70   12.00
   3 -16   1   28.90   10.10
  -3 -16  -1   26.70   12.80
   3 -16   1   24.70    9.10
  -3 -16  -1   27.60    9.10
  -3 -16  -1   35.40   10.40
  -3 -16  -1   24.30    8.90
  -3  16  -1   17.80    6.70
   3  16   1   40.20    8.00
  -4 -16  -1   42.70   11.20
  -4 -16  -1   45.30   10.40
  -4 -16  -1   48.50   11.30
  -4 -16  -1   33.30   10.40
  -4 -16  -1   38.40   14.10
  -4 -16  -1   47.50   13.90
   4 -16   1   49.99   12.00
  -4  16  -1   53.89    9.20
  -5 -16  -1   55.59   12.10
  -5 -16  -1   89.29   15.60
   5 -16   1   60.99   13.20
  -5 -16  -1   49.30   12.20
  -5 -16  -1   62.59   15.90
  -5 -16  -1   68.29   13.60
  -5 -16  -1   68.89   12.10
  -5  16  -1   50.99   12.60
  -6 -16  -1   37.90   14.10
   6 -16   1   51.19   11.70
  -6 -16  -1   53.79   11.70
  -6 -16  -1   50.89   11.00
  -6 -16  -1   64.59   12.60
  -6 -16  -1   36.30   10.30
  -6 -16  -1   41.70   13.40
  -7 -16  -1  100.69   17.00
  -7 -16  -1  115.09   17.70
  -7 -16  -1  119.19   17.30
  -7 -16  -1  124.49   19.10
  -7 -16  -1   97.79   18.00
  -7 -16  -1  110.29   20.20
  -7 -16  -1  101.89   17.20
   7  16   1  129.89   16.70
  -8 -16  -1   48.80    9.80
  -8 -16  -1   41.60   10.10
  -8 -16  -1   48.00   14.10
  -8 -16  -1   32.70    9.80
  -8 -16  -1   44.00   12.10
  -8 -16  -1   46.30    9.80
  -8 -16  -1   37.90    9.20
  -8 -16  -1   29.40    9.40
  -9 -16  -1   16.20   11.50
  -9 -16  -1   12.60    7.20
  -9 -16  -1    8.60    6.20
  -9 -16  -1    6.50    7.10
  -9 -16  -1    0.60    6.30
  -9 -16  -1   12.10    9.40
  -9 -16  -1    2.80    5.70
 -10 -16  -1   -4.70    5.00
 -10 -16  -1    5.30    8.20
 -10 -16  -1    1.50    5.80
 -10 -16  -1    0.30    5.30
 -10 -16  -1    4.20    5.20
 -10 -16  -1   22.70   10.10
 -10 -16  -1   -4.50    5.60
  10  16   1   -1.80    5.00
 -11 -16  -1    3.00    4.10
 -11 -16  -1    3.20    7.90
 -11 -16  -1    0.80    4.50
 -11 -16  -1    7.90    5.40
 -11 -16  -1    2.30    4.30
  11  16   1    5.30    3.90
 -10 -17   1   -0.90    4.60
 -10 -17   1   10.40    8.20
 -10 -17   1    2.50    4.60
 -10 -17   1    0.00    4.20
 -10 -17   1   -1.50    4.30
  10  17  -1    1.70    3.90
  -9 -17   1   29.50   10.00
  -9 -17   1    4.40    4.90
  -9 -17   1   16.00    5.80
  -9 -17   1    8.60    5.70
  -9 -17   1   11.10    6.20
  -9 -17   1    9.60    5.70
   9  17  -1   18.40    5.40
  -8 -17   1   10.00    6.40
  -8 -17   1    7.20   10.30
  -8 -17   1    7.30    6.30
  -8 -17   1    7.30    6.30
  -8 -17   1    0.70    6.00
  -8 -17   1    6.40    5.20
   8  17  -1   -1.70    5.20
  -7 -17   1   -8.20    9.10
  -7 -17   1   -4.90    6.80
  -7 -17   1   10.80    6.40
  -7 -17   1   10.30   11.00
  -7 -17   1    9.00    6.30
   7  17  -1   -1.10    5.60
  -6 -17   1   71.89   14.50
  -6 -17   1   75.69   12.50
  -6 -17   1   75.09   12.10
  -6 -17   1   58.29   12.00
  -6 -17   1   54.79   11.40
  -6 -17   1   68.39   15.00
   6  17  -1   54.89   10.70
  -5 -17   1   11.40    7.40
   5 -17  -1    0.80    7.90
  -5 -17   1    1.80    6.50
  -5 -17   1   14.90   11.50
  -5 -17   1    9.20    7.20
  -5 -17   1    5.10    7.50
   5  17  -1    5.80    6.30
   4 -17  -1  167.08   22.90
  -4 -17   1  159.88   22.40
   4 -17  -1  170.98   22.80
  -4 -17   1  158.68   23.90
  -4 -17   1  135.69   21.70
  -4 -17   1  169.08   22.30
   4  17  -1  143.59   20.80
  -3 -17   1  127.69   20.30
  -3 -17   1  173.88   21.40
  -3 -17   1  129.79   22.20
  -3 -17   1  139.69   20.50
   3 -17  -1  156.08   21.20
   3 -17  -1  143.39   21.10
   3  17  -1  143.99   19.40
  -2 -17   1  292.17   35.90
  -2 -17   1  275.97   35.90
  -2 -17   1  288.57   36.60
   2 -17  -1  284.57   36.60
   2 -17  -1  301.87   36.60
   2 -17  -1  295.17   36.80
   2  17  -1  268.57   34.90
  -2  17   1  261.07   34.70
   1 -17  -1   25.30    9.00
  -1 -17   1   21.00    9.20
   1 -17  -1   16.90    8.80
  -1 -17   1   29.60    8.80
  -1 -17   1   30.70    8.70
   1 -17  -1   22.50    8.80
  -1  17   1   31.20    6.60
   1  17  -1   28.80    7.10
   0 -17  -1   18.70    8.10
   0 -17   1    5.80    7.60
   0 -17   1   24.50    7.90
   0 -17  -1    9.10    8.00
   0 -17  -1   15.30    7.90
   0 -17   1   16.60    7.70
   0  17  -1   11.70    5.60
   0  17   1   12.80    5.60
   1 -17   1   31.40    9.60
   1 -17   1   24.90    8.40
  -1 -17  -1   27.30    9.00
  -1 -17  -1   23.80    9.00
  -1 -17  -1   23.70    8.40
   1  17   1   24.20    6.70
  -1  17  -1   23.40    6.60
   2 -17   1    0.20    7.00
  -2 -17  -1    2.80    7.00
   2 -17   1   10.50    8.30
  -2 -17  -1   15.70    8.00
  -2 -17  -1    9.00    7.40
   2  17   1    1.00    5.70
  -2  17  -1    0.30    5.10
   3 -17   1    0.00    7.20
  -3 -17  -1    3.70    7.40
  -3 -17  -1    5.40    7.00
  -3 -17  -1   10.90    7.70
   3 -17   1    7.80    8.10
   3  17   1   12.80    6.50
  -3  17  -1   -3.00    5.00
  -4 -17  -1  141.39   19.00
  -4 -17  -1  116.59   18.70
  -4 -17  -1  152.98   21.20
  -4 -17  -1  119.59   19.30
   4 -17   1  152.88   20.30
  -4 -17  -1  110.69   20.30
  -4 -17  -1  114.09   18.40
  -4  17  -1  135.29   17.30
   4  17   1  121.49   17.80
  -5 -17  -1   58.19   12.10
  -5 -17  -1   64.79   15.00
  -5 -17  -1   62.49   15.00
  -5 -17  -1   75.49   13.00
   5 -17   1   64.59   13.00
  -5 -17  -1   59.19   12.40
  -5 -17  -1   72.59   13.40
   5  17   1   98.49   12.00
  -6 -17  -1    5.90    7.20
  -6 -17  -1  -11.70    9.80
  -6 -17  -1    6.30    7.00
  -6 -17  -1   -2.30    7.30
  -6 -17  -1   10.20    6.40
  -6 -17  -1    9.60   10.60
   6 -17   1    5.10    7.50
   6  17   1   15.60    6.80
  -7 -17  -1   36.70   11.70
  -7 -17  -1   32.20    9.00
  -7 -17  -1   36.10   12.20
  -7 -17  -1   44.90    9.60
  -7 -17  -1   44.40    9.50
   7  17   1   55.79    9.20
  -8 -17  -1   10.60    6.50
  -8 -17  -1   19.40    6.80
  -8 -17  -1   20.70    7.60
  -8 -17  -1   31.20   10.80
  -8 -17  -1   32.10   10.10
  -8 -17  -1   21.00    7.30
   8  17   1   25.40    7.00
  -9 -17  -1   22.10    8.80
  -9 -17  -1   11.40    9.80
  -9 -17  -1   24.10    6.40
  -9 -17  -1   13.80    6.20
  -9 -17  -1   22.30    6.70
  -9 -17  -1   10.60    5.60
   9  17   1   23.10    6.60
 -10 -17  -1   84.59   12.40
 -10 -17  -1   53.59    9.80
 -10 -17  -1   63.39   10.10
 -10 -17  -1   58.29    9.90
 -10 -17  -1   65.19   10.10
  10  17   1   83.39   10.00
  -9 -18   1   20.70    5.70
  -9 -18   1   40.50    9.30
  -9 -18   1   24.40    6.30
   9  18  -1   29.40    6.00
  -8 -18   1   38.80    9.70
  -8 -18   1   17.80    6.10
  -8 -18   1   11.20    5.40
   8  18  -1   11.90    5.70
  -7 -18   1   14.40    9.60
  -7 -18   1    4.40    5.60
  -7 -18   1    8.80    5.50
  -7 -18   1   -1.20    5.80
   7  18  -1    8.20    5.70
  -6 -18   1    6.80    6.50
  -6 -18   1   20.30    6.60
  -6 -18   1    7.30    6.10
  -6 -18   1   11.60   10.10
   6  18  -1    9.10    6.30
  -5 -18   1   62.59   14.60
  -5 -18   1   51.29   11.70
  -5 -18   1   86.19   12.70
  -5 -18   1   74.29   12.40
   5  18  -1   87.69   11.90
   4 -18  -1   22.20    8.80
  -4 -18   1   17.10   10.70
  -4 -18   1   31.50    7.80
  -4 -18   1   23.60    8.10
  -4 -18   1   28.40    8.50
   4 -18  -1   44.70    9.50
   4  18  -1   37.90    7.80
   3 -18  -1    4.70    8.10
  -3 -18   1   35.40    8.10
   3 -18  -1   33.80    9.00
  -3 -18   1   38.40    8.60
  -3 -18   1   25.20    8.30
  -3 -18   1    3.40   10.10
   3  18  -1   21.00    7.40
   3  18  -1   48.70    8.00
   2 -18  -1    5.80    7.20
  -2 -18   1   21.20    7.40
  -2 -18   1    8.80    6.60
   2 -18  -1    3.20    7.70
  -2 -18   1   20.30    7.40
   2 -18  -1    8.40    7.60
   2  18  -1    5.30    5.90
  -2  18   1    3.50    4.70
   1 -18  -1    0.30    7.30
  -1 -18   1   11.30    6.60
  -1 -18   1    2.30    6.90
   1 -18  -1    0.80    6.70
  -1 -18   1    6.00    7.00
   1 -18  -1    5.50    7.30
  -1  18   1   -3.30    4.60
   1  18  -1   -3.00    5.30
   0 -18  -1   12.50    7.50
   0 -18   1   20.00    7.60
   0 -18  -1   21.80    7.90
   0 -18  -1    6.20    7.20
   0 -18   1   14.20    7.30
   0 -18   1   -0.30    7.20
   0  18  -1    4.30    5.40
   0  18   1   12.30    5.60
  -1 -18  -1   19.90    7.70
  -1 -18  -1   27.50    8.40
   1 -18   1   19.70    8.50
   1 -18   1   14.60    7.70
  -1 -18  -1   23.40    8.30
  -1  18  -1   26.00    6.30
   1  18   1   28.00    6.60
   2 -18   1   42.20   10.80
   2 -18   1   53.79   10.40
  -2 -18  -1   55.89   10.50
  -2 -18  -1   55.49   10.60
  -2 -18  -1   50.19   10.80
  -2  18  -1   38.90    8.60
   2  18   1   57.09    9.30
  -3 -18  -1   22.90    8.20
  -3 -18  -1   10.60    7.70
   3 -18   1   25.30    8.80
   3 -18   1   17.30    7.70
  -3 -18  -1   18.90    7.50
   3  18   1   14.70    6.90
  -3  18  -1   34.90    6.30
  -4 -18  -1    9.50    7.00
  -4 -18  -1    6.10    6.90
  -4 -18  -1   13.80    6.60
   4 -18   1    9.80    7.40
  -4 -18  -1    8.50    6.90
   4  18   1    9.00    6.50
  -4  18  -1    5.50    4.80
  -5 -18  -1   52.99   10.50
  -5 -18  -1   42.80   11.00
  -5 -18  -1   71.39   12.90
  -5 -18  -1   65.39   11.50
   5 -18   1   59.99   11.50
  -5 -18  -1   56.59   11.00
   5  18   1   73.19   10.70
  -6 -18  -1   55.69   10.30
  -6 -18  -1   66.69   12.70
  -6 -18  -1   71.99   13.70
  -6 -18  -1   59.59   10.70
  -6 -18  -1   48.50   10.40
   6  18   1   55.39   10.20
  -7 -18  -1   28.90    9.30
  -7 -18  -1   16.40    6.70
  -7 -18  -1    4.60    5.70
  -7 -18  -1    4.90    5.90
  -7 -18  -1   13.20    9.30
   7  18   1   22.40    6.70
  -8 -18  -1    1.70    5.70
  -8 -18  -1   16.20    8.80
  -8 -18  -1    3.10    5.00
   8  18   1    7.40    5.80
  -9 -18  -1    5.00    4.80
  -9 -18  -1    3.40    5.10
  -9 -18  -1    2.00    4.40
  -9 -18  -1    7.40    7.80
   9  18   1   11.60    5.40
  -8 -19   1    3.90    4.70
  -8 -19   1   11.50    7.30
  -8 -19   1    6.40    4.40
   8  19  -1   11.00    4.90
  -7 -19   1   14.90    6.40
  -7 -19   1   32.20    6.20
  -7 -19   1   18.80    8.70
   7  19  -1   23.10    6.40
  -6 -19   1   99.29   15.70
  -6 -19   1  135.39   17.50
  -6 -19   1  104.89   16.00
  -6 -19   1   92.79   15.30
   6  19  -1  147.09   15.90
  -5 -19   1    3.40    8.40
  -5 -19   1    2.20    6.00
  -5 -19   1    4.30    5.50
   5  19  -1    4.80    6.20
   5  19  -1   15.50    6.10
  -4 -19   1   18.30    7.10
  -4 -19   1   12.70    9.00
  -4 -19   1   24.00    7.20
  -4 -19   1   29.20    7.00
   4 -19  -1   25.20    7.50
   4  19  -1   24.40    7.00
   4  19  -1   10.80    6.60
  -3 -19   1  159.68   21.90
  -3 -19   1  115.99   21.00
   3 -19  -1  197.38   22.90
  -3 -19   1  145.09   21.90
   3 -19  -1  190.28   22.80
   3  19  -1  192.08   22.10
   2 -19  -1   54.69   10.60
   2 -19  -1   31.20    9.90
   2 -19  -1   64.29   10.70
  -2 -19   1   50.29   10.40
  -2 -19   1   56.09   10.30
  -2 -19   1   53.79    9.80
   2  19  -1   56.29    9.50
  -2  19   1   54.79    8.60
   1 -19  -1   91.69   13.50
  -1 -19   1   59.29   12.20
   1 -19  -1   84.79   13.30
  -1 -19   1   83.19   13.20
   1 -19  -1   79.49   13.10
  -1 -19   1   78.19   12.90
   1  19  -1   84.99   12.10
  -1  19   1   75.09   11.50
   0 -19  -1   64.19   11.60
   0 -19  -1   71.59   11.40
   0 -19  -1   47.50   10.90
   0 -19   1   50.59   11.00
   0 -19   1   48.90   10.50
   0 -19   1   55.89   10.80
   0  19  -1   75.39   10.20
   0  19   1   67.09    9.70
   1 -19   1   -3.70    5.70
   1 -19   1   12.30    6.80
  -1 -19  -1    4.60    6.40
  -1 -19  -1    6.80    6.60
  -1 -19  -1   -3.00    5.80
   1  19   1   -1.30    5.10
  -1  19  -1    2.70    4.90
  -2 -19  -1    1.20    5.50
  -2 -19  -1   10.60    6.80
   2 -19   1   13.40    7.10
   2 -19   1    1.50    6.10
  -2 -19  -1    6.90    6.40
  -2  19  -1    0.70    4.50
   2  19   1    5.90    5.60
  -3 -19  -1   35.80    8.90
  -3 -19  -1   34.40    8.50
   3 -19   1   33.60    9.30
  -3 -19  -1   47.50    9.40
  -3  19  -1   41.50    7.40
   3  19   1   60.69    8.90
  -4 -19  -1   25.00    7.10
  -4 -19  -1   14.80    6.40
  -4 -19  -1   24.30    6.90
  -4  19  -1   13.30    5.10
   4  19   1   11.50    6.50
  -5 -19  -1   60.99   11.60
  -5 -19  -1   41.70    8.60
  -5 -19  -1   40.30    9.00
  -5 -19  -1   46.00    9.40
   5  19   1   50.49    8.90
  -6 -19  -1   14.60    6.30
  -6 -19  -1   11.10    5.60
  -6 -19  -1   13.30    6.30
  -6 -19  -1   19.60    7.80
   6  19   1   19.30    6.50
  -7 -19  -1   41.30    7.90
  -7 -19  -1   23.60    6.90
  -7 -19  -1   38.40    9.00
   7  19   1   43.60    7.70
  -8 -19  -1   10.70    7.20
  -8 -19  -1   11.50    5.20
  -8 -19  -1   10.90    4.90
   8  19   1   14.80    5.50
  -8 -20   1    2.00    3.80
   8  20  -1    2.00    5.40
  -7 -20   1    2.90    4.50
  -7 -20   1    6.40    6.70
   7  20  -1   -0.20    5.70
   7  20  -1    5.70    4.90
  -6 -20   1   11.50    5.60
  -6 -20   1   19.90    7.40
   6  20  -1   18.10    5.80
   6  20  -1    6.60    6.40
  -5 -20   1    2.40    5.50
  -5 -20   1    8.80    4.90
   5  20  -1   16.10    5.90
   5  20  -1    9.80    6.00
  -4 -20   1    4.60    5.30
  -4 -20   1   11.40    5.90
   4  20  -1   18.90    6.10
   3 -20  -1   19.90    7.50
  -3 -20   1   25.40    6.80
  -3 -20   1   28.70    7.30
   3  20  -1   36.80    7.30
  -2 -20   1   37.60    9.00
   2 -20  -1   71.29   10.40
  -2 -20   1   50.59    9.80
   2 -20  -1   40.50    9.70
   2  20  -1   65.99    9.70
  -2  20   1   58.89    8.50
   1 -20  -1   64.39   10.50
  -1 -20   1   59.69   10.10
  -1 -20   1   49.90   10.10
  -1 -20   1   41.50    9.30
   1 -20  -1   41.60   10.00
  -1  20   1   60.09    8.80
   1  20  -1   64.59    9.60
   0 -20  -1   15.10    6.60
   0 -20   1   13.30    6.20
   0 -20   1   13.00    6.20
   0 -20   1    4.70    5.60
   0 -20  -1    4.50    6.10
   0 -20  -1    3.80    6.00
   0  20  -1    4.90    5.30
   0  20   1   11.90    5.10
   1 -20   1    8.50    6.40
  -1 -20  -1    6.10    6.10
   1 -20   1    6.60    5.60
  -1 -20  -1    5.40    6.10
  -1 -20  -1    6.80    5.80
  -1  20  -1   -3.30    4.50
   1  20   1    6.10    5.10
   2 -20   1   12.60    6.00
  -2 -20  -1    7.60    5.70
  -2 -20  -1   11.00    6.40
   2  20   1   19.90    6.00
  -2  20  -1    4.60    4.70
  -3 -20  -1   24.80    6.30
  -3 -20  -1   11.90    6.40
   3  20   1   11.20    6.10
  -3  20  -1   13.30    4.90
  -4 -20  -1   -0.20    4.90
  -4 -20  -1    8.20    5.60
   4  20   1   -3.10    5.40
  -4  20  -1   -2.40    4.00
  -5 -20  -1   13.70    5.70
  -5 -20  -1    3.60    5.50
   5  20   1   15.20    5.80
  -6 -20  -1   -0.40    9.50
  -6 -20  -1   14.80    5.80
  -6 -20  -1   10.70    4.90
   6  20   1   10.60    5.70
  -7 -20  -1   -2.70    4.60
  -7 -20  -1    1.40    5.70
  -7 -20  -1    0.50    4.10
   7  20   1   -5.20    5.60
   7  20   1    1.00    4.80
  -6 -21   1    8.60    4.60
   6  21  -1    8.00    4.90
   6  21  -1    3.60    5.30
  -5 -21   1   14.60    5.60
   5  21  -1   25.00    6.10
  -4 -21   1    8.30    5.20
   4  21  -1    9.40    5.60
  -3 -21   1    4.20    5.20
   3  21  -1    3.00    5.50
  -2 -21   1    5.20    5.20
   2 -21  -1   -8.00    4.90
  -2 -21   1   -7.20    4.20
   2  21  -1   -7.60    5.10
  -1 -21   1   13.50    5.60
   1 -21  -1    9.00    5.60
  -1 -21   1    5.00    4.70
   1 -21  -1    6.60    5.50
   1  21  -1    3.10    5.50
  -1  21   1   13.80    4.90
   0 -21   1   30.60    6.90
   0 -21  -1   33.70    7.40
   0 -21  -1   25.00    7.10
   0  21  -1   38.30    7.30
   0  21   1   31.70    6.70
   1 -21   1    4.60    5.00
  -1 -21  -1    8.80    5.60
  -1 -21  -1    5.60    5.10
   1  21   1   -1.70    5.10
  -1  21  -1    2.80    5.00
  -2 -21  -1   33.80    7.70
  -2 -21  -1   26.00    7.00
   2  21   1   37.90    7.50
  -2  21  -1   47.00    7.10
  -3 -21  -1    6.50    5.10
  -3 -21  -1    4.00    5.30
  -3  21  -1   11.00    4.60
   3  21   1   -1.10    5.10
  -4 -21  -1   -0.80    5.00
   4  21   1   10.00    5.40
  -5 -21  -1   37.50    7.80
   5  21   1   45.20    7.60
  -6 -21  -1    8.30    4.80
   6  21   1    7.00    4.80
  -5 -22   1    7.70    4.40
   5  22  -1    9.40    4.60
  -4 -22   1   26.00    6.10
   4  22  -1   33.40    6.40
  -3 -22   1    2.90    4.50
   3  22  -1   -0.40    5.10
  -2 -22   1   -0.40    4.40
   2  22  -1    6.90    5.30
  -1 -22   1   30.90    6.30
   1 -22  -1   30.30    6.40
   1  22  -1   33.20    6.90
  -1  22   1   23.20    6.00
   0 -22  -1    6.10    4.80
   0  22  -1   29.00    5.90
   0  22   1   16.10    5.20
  -1 -22  -1    6.40    4.90
   1  22   1   -0.30    4.90
  -1  22  -1    6.80    4.90
  -2 -22  -1   -3.40    4.50
   2  22   1    0.80    5.00
  -2  22  -1    7.90    4.80
  -3 -22  -1    0.10    4.70
   3  22   1    3.80    4.80
  -3  22  -1    1.70    4.40
  -4 -22  -1   -1.30    4.50
   4  22   1    5.00    4.60
  -5 -22  -1    1.40    4.30
   5  22   1   -1.60    4.10
  -3 -23   1   12.40    4.20
   3  23  -1    3.10    4.40
  -2 -23   1   25.30    5.40
   2  23  -1   29.20    5.80
   1  23  -1   35.40    6.60
   0 -23  -1    1.90    3.80
   0  23   1   -0.60    4.20
   0  23  -1    5.70    4.60
  -1 -23  -1    2.70    4.00
   1  23   1   -4.70    4.20
  -1  23  -1    6.40    4.40
  -2 -23  -1   20.70    5.60
  -2  23  -1   30.50    5.40
   2  23   1   24.30    5.50
  -3 -23  -1    5.80    4.30
   3  23   1    8.90    4.20
  -9   0   2   29.70    9.90
  -9   0   2   36.70   10.90
  -9   0   2   21.20    6.00
   9   0  -2   20.40   11.20
  -8   0   2    1.90    3.70
  -8   0   2   -6.90    6.40
  -8   0   2    1.90    4.40
  -8   0   2    8.30    4.10
  -8   0   2    8.20    7.50
  -7   0   2  207.78   24.80
  -7   0   2  202.18   24.50
  -7   0   2  172.28   26.00
  -7   0   2  196.68   27.70
  -7   0   2  199.48   25.20
  -6   0   2 1069.19  132.89
  -6   0   2 1127.49  134.19
  -6   0   2 1151.78  132.69
  -6   0   2 1146.59  132.89
  -5   0   2  609.44   74.69
  -5   0   2  625.74   75.49
  -5   0   2  650.23   74.49
  -5   0   2  616.34   74.29
  -4   0   2  348.47   44.00
  -4   0   2  369.96   44.00
  -4   0   2  364.96   43.70
  -3   0   2  411.16   48.00
  -3   0   2  373.36   47.80
  -3   0   2  416.66   47.70
  -2   0   2  496.55   62.89
  -2   0   2  559.24   62.99
  -1   0   2    0.60    1.70
  -1   0   2    1.90    2.20
   0   0   2  774.12   89.79
   0   0   2  757.92   89.89
   1   0   2  209.38   24.70
   2   0   2 1005.50  116.69
   2   0   2  981.80  116.59
  -3   0  -2 3165.68  348.17
  -3   0  -2 2935.01  347.77
   3   0   2 2888.81  348.27
   3   0   2 2885.01  347.87
  -3   0  -2 2975.60  347.87
  -4   0  -2  513.15   61.29
   4   0   2  510.85   60.69
  -4   0  -2  523.55   60.59
  -4   0  -2  503.75   60.49
   5   0   2  160.08   19.70
  -5   0  -2  132.09   18.00
   5   0   2  144.79   18.30
  -5   0  -2  147.49   17.80
  -5   0  -2  136.69   19.40
  -5   0  -2  140.79   17.80
   6   0   2  791.22   94.69
   6   0   2  796.52   93.39
  -6   0  -2  769.72   93.19
  -6   0  -2  837.22   93.09
  -6   0  -2  785.42   93.09
  -6   0  -2  775.72   93.89
  -6   0  -2  764.72   94.39
  -7   0  -2  239.78   26.50
  -7   0  -2  199.68   27.50
  -7   0  -2  207.98   26.50
   7   0   2  207.18   26.70
  -8   0  -2  428.16   50.29
   8   0   2  412.96   50.69
  -8   0  -2  417.56   50.49
  -9   0  -2  126.79   16.40
   9   0   2  106.39   16.60
  -9   0  -2  133.49   17.00
 -10   0  -2   93.39   13.30
 -10  -1   2  184.98   27.80
 -10  -1   2  178.48   23.20
  -9  -1   2  139.29   23.10
  -9  -1   2  143.09   20.50
  -9  -1   2  141.49   19.40
  -9  -1   2  162.98   20.10
  -9   1   2  159.98   19.70
   9   1  -2  170.88   26.40
  -9   1   2  140.49   23.80
  -8  -1   2  238.68   29.90
  -8  -1   2  218.18   31.90
  -8  -1   2  262.07   29.50
  -8  -1   2  251.27   30.40
  -8  -1   2  210.38   33.00
  -8   1   2  226.58   33.10
  -8   1   2  230.28   31.10
  -8   1   2  238.88   29.60
   8   1  -2  275.27   35.50
  -7  -1   2  197.68   28.40
  -7  -1   2  224.58   26.60
  -7  -1   2  214.08   25.10
  -7  -1   2  233.18   26.20
  -7  -1   2  192.58   26.60
  -7   1   2  203.58   28.70
  -7   1   2  206.68   25.10
  -7   1   2  203.38   25.00
  -7   1   2  190.48   25.30
  -7   1   2  174.28   26.20
  -6  -1   2  353.76   39.10
  -6  -1   2  331.67   39.40
  -6  -1   2  302.77   40.40
  -6  -1   2  313.77   38.70
  -6   1   2  283.67   38.60
  -6   1   2  309.17   38.30
  -6   1   2  314.27   38.10
  -6   1   2  327.77   40.40
  -5  -1   2   91.09   15.80
  -5  -1   2  107.59   15.50
  -5  -1   2  118.79   14.60
  -5  -1   2  107.99   16.30
  -5   1   2  127.79   14.60
  -5   1   2  114.49   14.50
  -5   1   2   86.19   15.40
  -4  -1   2  113.09   17.40
  -4  -1   2  124.99   17.80
  -4  -1   2  117.49   17.20
  -4   1   2  119.09   16.40
  -4   1   2  145.39   16.30
  -4   1   2  130.49   17.40
  -3  -1   2  998.60  119.79
  -3  -1   2  955.00  119.89
  -3  -1   2 1030.80  119.89
  -3   1   2 1062.39  119.89
  -2  -1   2   44.10    8.10
  -2  -1   2   64.59    8.20
  -2   1   2   46.40    7.60
  -2   1   2   48.70    7.40
  -1  -1   2   40.60    5.20
  -1  -1   2   30.20    5.20
  -1   1   2   36.00    4.70
  -1   1   2   33.40    5.10
   0  -1   2  847.12   92.19
   0  -1   2  770.62   91.99
   0   1   2  765.22   91.89
   0   1   2  754.82   92.19
   1  -1   2  841.32   95.89
   1   1   2  869.31   95.99
   1   1   2  735.43   96.59
  -2  -1  -2 1971.70  226.08
   2  -1   2 1886.21  226.08
  -2   1  -2 1982.80  226.08
   2   1   2 1880.71  226.78
   2   1   2 1924.71  226.18
   3  -1   2 2737.53  340.37
  -3  -1  -2 3069.69  340.47
  -3  -1  -2 3082.19  340.47
   3   1   2 2848.42  341.07
  -3   1  -2 2708.33  340.37
  -3   1  -2 2995.90  340.57
   4  -1   2  122.59   15.00
  -4  -1  -2  126.79   15.40
  -4  -1  -2  134.59   15.30
  -4   1  -2  112.69   14.90
   4   1   2  109.29   16.40
  -4   1  -2  123.69   15.90
  -5  -1  -2  487.85   54.29
  -5  -1  -2  461.45   54.39
  -5  -1  -2  480.05   54.49
   5  -1   2  453.45   54.29
   5   1   2  439.76   55.79
  -5   1  -2  439.16   54.19
  -5   1  -2  446.86   54.19
  -5   1  -2  449.86   55.19
  -6  -1  -2  263.57   30.10
  -6  -1  -2  223.28   31.90
  -6  -1  -2  257.87   30.40
   6  -1   2  260.47   30.20
  -6  -1  -2  252.27   30.20
  -6   1  -2  241.18   30.00
  -6   1  -2  262.97   30.00
   6   1   2  217.98   32.00
   6   1   2  230.08   30.60
  -7  -1  -2  184.88   28.80
   7  -1   2  235.68   27.40
  -7  -1  -2  224.08   27.10
  -7  -1  -2  220.58   27.50
  -7  -1  -2  225.58   27.30
  -7   1  -2  210.48   27.00
   7   1   2  207.38   27.80
  -7   1  -2  240.18   27.30
   8  -1   2   98.89   12.60
  -8  -1  -2   86.69   12.10
  -8  -1  -2   90.39   14.70
  -8  -1  -2   82.39   12.50
  -8   1  -2   85.49   12.10
   8   1   2   79.09   12.70
  -8   1  -2   92.49   12.30
  -9  -1  -2   73.39   11.10
  -9  -1  -2   75.19   11.80
  -9  -1  -2   83.79   18.40
  -9   1  -2   79.89   11.10
   9   1   2   71.19   11.60
 -10  -1  -2  215.08   23.20
 -10  -1  -2  127.49   26.70
 -10  -1  -2  160.08   21.00
 -10  -1  -2  185.38   24.80
 -10  -1  -2  145.29   21.70
 -10   1  -2  147.09   21.10
  10   1   2  162.58   22.30
 -11  -2   2   34.30   12.80
 -10  -2   2  186.08   23.50
 -10  -2   2  132.29   27.50
 -10  -2   2  194.98   25.00
 -10  -2   2  198.68   28.20
  -9  -2   2   13.80    4.70
  -9  -2   2    5.20    6.40
  -9  -2   2   11.90   10.20
  -9  -2   2    1.10   10.50
  -9  -2   2    8.90    5.30
  -9   2   2   15.80   11.90
   9   2  -2   16.10   11.40
  -9   2   2    7.30    4.80
  -8  -2   2   46.00   10.00
  -8  -2   2   48.00    8.10
  -8  -2   2   42.40   11.00
  -8  -2   2   59.49    9.80
   8   2  -2   49.90   14.20
  -8   2   2   57.59    8.50
  -8   2   2   55.69   12.50
  -7  -2   2  122.39   15.70
  -7  -2   2  136.09   17.70
  -7  -2   2  108.99   19.00
  -7  -2   2  127.49   17.70
  -7  -2   2  120.99   18.10
  -7   2   2  119.59   15.90
   7   2  -2  134.59   21.90
  -7   2   2  112.99   18.80
  -6  -2   2 1324.57  156.68
  -6  -2   2 1319.87  157.48
  -6  -2   2 1451.35  156.18
  -6  -2   2 1326.67  156.98
  -6   2   2 1370.86  157.38
  -6   2   2 1293.87  155.28
  -6   2   2 1172.58  155.88
  -6   2   2 1336.17  155.48
  -5  -2   2  604.64   78.99
  -5  -2   2  648.64   79.09
  -5  -2   2  578.44   79.19
  -5  -2   2  679.33   77.79
  -5   2   2  700.93   79.09
  -5   2   2  692.53   77.29
  -5   2   2  638.24   77.39
  -4  -2   2  961.80  123.89
  -4  -2   2 1069.09  123.89
  -4  -2   2  999.60  124.19
  -4   2   2 1092.59  123.79
  -4   2   2 1043.50  122.69
  -4   2   2 1064.39  122.69
  -3  -2   2 1867.11  220.08
  -3  -2   2 1591.04  219.98
  -3   2   2 2013.20  219.28
  -3   2   2 1978.30  220.18
  -2  -2   2 4513.05  501.85
  -2  -2   2 4093.89  501.45
  -2  -2   2 4178.08  501.55
  -2   2   2 4286.47  501.05
  -2   2   2 4323.77  501.65
  -1  -2   2  758.02   87.39
  -1  -2   2  764.02   87.69
  -1   2   2  710.33   87.69
   1   2  -2  726.43   87.89
  -1   2   2  750.92   87.09
   0  -2   2 1636.24  187.78
   0   2   2 1566.24  188.28
   0   2   2 1618.34  187.68
   0   2  -2 1587.04  188.28
   1  -2   2 3687.83  449.26
   1   2   2 3990.60  449.36
   2  -2   2 3463.35  429.26
  -2  -2  -2 4081.19  429.46
  -2   2  -2 3466.65  429.46
   3  -2   2   33.70    4.50
   3  -2   2   27.30    4.20
  -3  -2  -2   36.80    4.90
  -3  -2  -2   34.60    5.00
  -3   2  -2   29.20    4.30
  -3   2  -2   25.00    4.70
   4  -2   2  398.96   48.20
  -4  -2  -2  434.46   48.60
   4  -2   2  393.56   48.10
  -4  -2  -2  458.95   48.50
  -4   2  -2  393.26   48.10
   4   2   2  390.76   49.90
  -4   2  -2  390.26   48.60
  -5  -2  -2   65.09    8.80
  -5  -2  -2   63.89    9.50
  -5  -2  -2   50.49   11.40
  -5  -2  -2   64.99    9.90
   5  -2   2   57.69    8.60
  -5   2  -2   70.19   10.10
  -5   2  -2   65.19    8.90
   5   2   2   59.39   11.70
  -5   2  -2   64.29    8.70
   6  -2   2  285.77   32.40
  -6  -2  -2  208.08   34.10
  -6  -2  -2  264.27   32.30
  -6  -2  -2  282.67   33.10
  -6  -2  -2  299.67   32.80
  -6   2  -2  244.68   32.10
  -6   2  -2  271.27   32.30
   6   2   2  268.27   35.30
   7  -2   2   40.30    7.30
  -7  -2  -2   44.20    6.70
  -7  -2  -2   36.20    7.80
  -7  -2  -2   40.30   10.40
  -7  -2  -2   36.90    7.10
   7  -2   2   49.90    7.00
  -7   2  -2   36.90    6.60
  -7   2  -2   36.00    6.60
   7   2   2   43.10    8.10
  -8  -2  -2   60.39   12.30
  -8  -2  -2   60.99    9.00
  -8  -2  -2   70.59    9.80
  -8  -2  -2   72.69   10.60
   8   2   2   62.09   10.40
  -8   2  -2   46.10    8.90
  -9  -2  -2   37.20    7.90
  -9  -2  -2   23.10   10.00
  -9  -2  -2   37.20    6.70
  -9  -2  -2   39.30   15.20
   9   2   2   37.80    8.00
  -9   2  -2   28.20    6.60
 -10  -2  -2  112.79   15.40
 -10  -2  -2   57.19   22.10
 -10  -2  -2  108.99   16.70
 -10  -2  -2  103.99   14.40
 -10  -2  -2  103.59   13.90
 -10  -2  -2   65.19   20.70
 -10   2  -2   96.79   14.00
  10   2   2   78.39   16.40
 -11  -2  -2  106.59   19.40
 -11  -2  -2  164.48   20.90
 -11  -2  -2   83.89   22.60
 -12  -3   2  143.69   20.60
 -11  -3   2   93.09   18.60
 -11  -3   2   89.99   13.40
 -11  -3   2   53.59   17.40
 -11  -3   2   86.39   14.50
 -11  -3   2   96.59   18.20
 -10  -3   2   16.10    8.30
 -10  -3   2   19.40    5.60
 -10  -3   2  -11.00   12.40
 -10  -3   2   32.70    7.70
 -10  -3   2   12.80   12.60
 -10  -3   2   10.40    7.80
 -10  -3   2   23.30   12.40
  -9  -3   2  310.27   44.20
  -9  -3   2  330.07   41.10
  -9  -3   2  331.67   40.30
  -9  -3   2  309.27   38.70
  -9  -3   2  350.26   42.80
  -9   3   2  310.97   38.80
   9   3  -2  296.37   46.80
  -8  -3   2  233.08   29.10
  -8  -3   2  213.58   28.10
  -8  -3   2  208.68   26.00
  -8  -3   2  201.88   28.70
  -8   3   2  215.08   30.20
   8   3  -2  193.48   32.10
  -8   3   2  207.68   26.20
  -7  -3   2   94.79   13.20
  -7  -3   2  107.59   17.00
  -7  -3   2   98.89   14.80
  -7  -3   2   93.79   15.90
  -7   3   2   94.99   13.30
  -7   3   2  101.49   16.50
   7   3  -2  113.19   19.60
  -6  -3   2  336.67   45.50
  -6  -3   2  363.46   45.70
  -6  -3   2  373.86   43.90
  -6  -3   2  355.36   42.70
  -6  -3   2  308.87   45.90
   6   3  -2  413.06   47.90
  -6   3   2  357.96   45.30
  -5  -3   2  116.79   18.10
  -5  -3   2  102.89   19.00
  -5  -3   2  138.89   16.30
  -5  -3   2  102.09   19.80
  -5   3   2  122.59   15.00
  -5   3   2  130.19   18.80
   5   3  -2  116.29   19.90
  -4  -3   2  147.19   25.20
  -4  -3   2  204.68   25.50
  -4  -3   2  135.99   24.70
  -4   3   2  199.58   22.50
  -4   3   2  196.18   24.80
   4   3  -2  196.48   26.90
  -3  -3   2  296.47   37.20
  -3  -3   2  258.87   36.60
  -3  -3   2  313.67   36.50
  -3   3   2  290.37   34.60
   3   3  -2  300.67   37.30
  -3   3   2  286.27   35.80
  -2  -3   2 2295.37  270.77
  -2  -3   2 2296.57  270.57
   2   3  -2 2328.87  271.37
  -2   3   2 2117.59  270.77
  -2   3   2 2477.15  269.97
  -1  -3   2  146.79   19.10
   1   3  -2  169.68   20.80
  -1   3   2  153.38   20.10
  -1   3   2  151.98   18.30
   0  -3   2 3906.71  447.56
   0   3  -2 3471.75  448.56
   0   3   2 3883.81  448.66
   0   3   2 4012.20  447.46
  -1  -3  -2  275.67   29.30
   1  -3   2  227.18   29.20
   1   3   2  227.88   32.50
   2  -3   2  159.88   18.00
  -2  -3  -2  172.28   18.50
  -2   3  -2  123.09   18.70
   3  -3   2 1019.00  123.69
  -3  -3  -2 1191.38  124.29
  -3  -3  -2 1162.38  124.09
  -3   3  -2  969.30  124.09
   3   3   2  932.61  125.59
  -4  -3  -2 1057.79  117.99
   4  -3   2  990.50  117.29
   4  -3   2  979.70  117.29
  -4  -3  -2 1127.99  117.89
   4   3   2  916.41  119.49
  -4   3  -2  928.31  117.79
  -5  -3  -2  510.95   55.59
   5  -3   2  457.65   54.69
   5  -3   2  457.45   54.79
  -5  -3  -2  497.25   55.79
  -5  -3  -2  474.05   54.79
  -5   3  -2  434.06   55.59
   5   3   2  426.46   57.89
  -5   3  -2  446.46   54.79
  -6  -3  -2   70.29   10.90
   6  -3   2   68.39    9.70
  -6  -3  -2   58.79   13.00
  -6  -3  -2   67.29   11.30
  -6  -3  -2   74.69   10.00
   6  -3   2   87.79   10.30
  -6   3  -2   67.69    9.90
   6   3   2   65.69   14.10
  -7  -3  -2  199.88   24.90
  -7  -3  -2  208.18   25.80
  -7  -3  -2  163.58   27.40
  -7  -3  -2  241.18   26.50
  -7   3  -2  191.88   25.00
  -8  -3  -2   39.90   14.00
  -8  -3  -2   79.39   11.90
  -8  -3  -2   96.89   18.50
  -8  -3  -2   78.99   10.80
  -8  -3  -2   74.19   12.50
  -8   3  -2   89.59   11.30
   8   3   2   71.39   12.30
  -9  -3  -2  108.89   23.30
  -9  -3  -2  158.38   19.10
  -9  -3  -2  141.49   17.20
  -9  -3  -2  101.99   20.20
  -9   3  -2  135.69   17.50
   9   3   2   99.99   17.90
 -10  -3  -2   65.09   14.30
 -10  -3  -2   57.39   18.90
 -10  -3  -2   76.99   14.50
 -10  -3  -2   76.29   12.60
 -10  -3  -2   81.59   21.90
 -10  -3  -2   62.69   13.30
 -10  -3  -2   52.49   10.70
 -10  -3  -2   69.09   10.20
 -10   3  -2   58.09   10.40
 -11  -3  -2   19.10   15.80
 -11  -3  -2   37.20    9.40
 -11  -3  -2   42.90    7.90
 -11  -3  -2   -2.90   16.70
 -11  -3  -2   35.50    8.80
 -11  -3  -2   49.70   12.70
  11   3   2   36.20    9.50
 -12  -3  -2   23.60   12.70
 -12  -3  -2   13.50   15.50
 -12  -3  -2   39.60   16.30
 -13  -4   2  114.29   16.70
 -12  -4   2   22.70    8.10
 -12  -4   2   11.80   10.90
 -12  -4   2    4.30   10.80
 -12  -4   2    3.00   10.30
 -12  -4   2   10.70    6.30
 -11  -4   2   63.89   16.80
 -11  -4   2   72.69   13.30
 -11  -4   2   73.39   12.10
 -11  -4   2   87.89   17.10
 -11  -4   2   55.19   13.20
 -11  -4   2   51.59   16.00
 -10  -4   2  129.89   21.50
 -10  -4   2  106.99   14.90
 -10  -4   2  105.39   14.80
 -10  -4   2  100.09   15.70
 -10  -4   2   50.59   19.70
 -10  -4   2  150.18   18.30
 -10  -4   2   75.79   19.90
 -10  -4   2   94.09   17.40
  -9  -4   2  143.29   27.70
  -9  -4   2  190.38   26.50
  -9  -4   2  153.98   24.90
  -9  -4   2  157.88   26.80
  -9  -4   2  194.68   22.90
   9   4  -2  215.28   33.00
  -8  -4   2   23.50   11.80
  -8  -4   2   49.90    8.20
  -8  -4   2   68.79   12.70
  -8  -4   2   58.39   12.10
  -8  -4   2   23.80   14.00
   8   4  -2   50.19   15.50
  -8   4   2   60.59   12.90
  -8   4   2   53.49    8.40
  -7  -4   2  146.19   25.30
  -7  -4   2  193.58   24.00
  -7  -4   2  176.08   22.00
  -7  -4   2  152.98   24.80
  -7   4   2  172.48   25.60
  -7   4   2  190.78   22.10
   7   4  -2  175.78   28.10
  -6  -4   2   37.20    5.90
  -6  -4   2   35.30    6.50
  -6  -4   2   60.69    8.40
  -6  -4   2   17.80   10.60
  -6  -4   2   40.70   12.40
   6   4  -2   37.40   12.00
  -6   4   2   33.30    9.50
  -5  -4   2  193.68   31.10
  -5  -4   2  172.38   29.90
  -5  -4   2  241.08   27.80
  -5  -4   2  217.88   26.80
   5   4  -2  257.07   32.70
  -5   4   2  232.28   29.70
  -4  -4   2  990.00  131.19
  -4  -4   2 1131.79  129.69
  -4  -4   2 1021.90  131.59
   4   4  -2 1230.28  132.29
  -4   4   2 1102.39  130.79
  -3  -4   2  374.06   47.80
  -3  -4   2  373.06   47.70
  -3   4   2  385.26   45.50
   3   4  -2  416.66   48.60
  -3   4   2  389.26   47.40
  -2  -4   2  294.47   35.70
  -2  -4   2  278.17   35.60
  -2   4   2  291.47   36.20
   2   4  -2  301.27   37.20
  -1  -4   2 5093.19  587.14
  -1  -4   2 4972.10  586.94
   1   4  -2 4846.92  588.24
  -1   4   2 4896.31  586.64
  -1   4   2 5259.47  588.14
   0  -4   2  635.44   76.69
   0   4   2  590.14   78.69
   0   4   2  707.93   76.69
  -1  -4  -2 2815.22  315.37
   1  -4   2 2613.74  315.27
   1   4   2 2642.34  317.47
  -2  -4  -2  745.23   86.29
  -2  -4  -2  738.33   86.39
   2  -4   2  715.73   85.89
   3  -4   2  531.25   61.99
  -3  -4  -2  562.54   62.89
  -3  -4  -2  544.95   62.69
  -3   4  -2  480.75   62.79
  -4  -4  -2  308.87   47.00
  -4  -4  -2  392.46   45.80
   4  -4   2  375.56   45.60
  -4  -4  -2  424.56   46.70
   4  -4   2  378.86   45.50
  -4  -4  -2  415.46   47.00
   4   4   2  361.36   49.40
  -4   4  -2  415.66   46.00
  -4   4  -2  379.76   46.50
  -5  -4  -2   -1.50    5.50
  -5  -4  -2   -9.30    5.80
   5  -4   2    3.00    2.50
  -5  -4  -2    0.50    3.20
  -5  -4  -2   -5.20    8.30
  -5   4  -2   -3.90    3.70
  -5   4  -2   -3.60    4.10
   5   4   2   -4.30    8.00
  -6  -4  -2 1294.37  140.69
  -6  -4  -2 1023.90  141.19
  -6  -4  -2 1310.27  140.99
  -6  -4  -2 1177.68  139.79
   6   4   2 1140.99  143.59
  -6   4  -2 1162.08  139.79
  -7  -4  -2   19.40    7.50
  -7  -4  -2   25.10    6.60
  -7  -4  -2   21.70   10.20
  -7  -4  -2   15.50    4.30
   7   4   2   20.00   10.70
  -7   4  -2   12.20    4.70
  -8  -4  -2    8.50    3.70
  -8  -4  -2    2.50    5.70
  -8  -4  -2    8.60   10.00
  -8  -4  -2    5.00   11.00
  -8  -4  -2   10.40    7.10
  -8   4  -2    8.90    4.60
   8   4   2   18.10    7.00
  -9  -4  -2   36.40    6.50
  -9  -4  -2   34.20   15.40
  -9  -4  -2   25.00   12.10
  -9  -4  -2   30.60    9.50
  -9   4  -2   37.90    7.30
   9   4   2   24.00    8.40
 -10  -4  -2  -10.90    9.20
 -10  -4  -2   -2.30    6.20
 -10  -4  -2    3.10    4.30
 -10  -4  -2  -16.90   15.90
 -10  -4  -2   -0.60   10.60
 -10  -4  -2   -8.50   13.50
 -10  -4  -2    2.60    8.50
 -10  -4  -2   -0.70    7.60
 -10   4  -2    2.80    5.30
 -11  -4  -2   85.69   14.80
 -11  -4  -2   94.89   12.70
 -11  -4  -2  103.69   16.50
 -11  -4  -2   96.69   13.60
 -11  -4  -2   64.09   16.00
 -11  -4  -2   93.89   17.00
 -11  -4  -2   70.19   20.70
 -11  -4  -2   70.09   21.50
  11   4   2   49.20   13.60
 -12  -4  -2   74.89   19.30
 -12  -4  -2   67.69   13.20
 -12  -4  -2   44.40   17.90
 -12  -4  -2   53.59   15.40
 -12  -4  -2   52.79   13.10
 -13  -4  -2   35.50   14.80
 -13  -4  -2   33.60   14.40
 -13  -4  -2   57.69   15.40
 -13  -5   2    7.20    9.40
 -13  -5   2   -0.50    9.70
 -13  -5   2    0.90    6.90
 -13  -5   2  -18.80    5.60
 -12  -5   2   52.49   13.50
 -12  -5   2   43.30   14.00
 -12  -5   2   48.20    9.50
 -12  -5   2   25.60    9.90
 -12  -5   2   26.40   12.50
 -11  -5   2   90.69   21.10
 -11  -5   2  135.79   18.50
 -11  -5   2  136.89   19.70
 -11  -5   2   92.99   21.80
 -11  -5   2  134.99   17.30
 -11  -5   2  101.69   19.50
 -11  -5   2  123.89   22.20
 -10  -5   2  495.75   62.19
 -10  -5   2  483.25   63.39
 -10  -5   2  405.66   63.09
 -10  -5   2  533.05   60.99
 -10  -5   2  521.15   59.99
 -10  -5   2  483.95   63.19
 -10  -5   2  499.85   59.09
 -10  -5   2  467.75   63.59
 -10  -5   2  481.95   59.19
  -9  -5   2   32.60   14.20
  -9  -5   2   -1.40   10.40
  -9  -5   2   15.50    5.30
  -9  -5   2   17.70    9.80
  -9  -5   2   -4.50   10.20
   9   5  -2    2.40   13.90
  -8  -5   2  108.49   21.50
  -8  -5   2   81.99   18.70
  -8  -5   2  125.09   16.10
  -8  -5   2   99.19   19.90
  -8  -5   2  119.19   18.80
  -8   5   2  148.09   21.30
   8   5  -2  115.69   24.00
  -8   5   2  117.79   15.90
  -7  -5   2   52.69   14.70
  -7  -5   2   65.69    9.40
  -7  -5   2   62.09    8.80
  -7  -5   2   31.00   13.00
  -7  -5   2   47.60   11.00
  -7   5   2   74.49   13.60
   7   5  -2   66.19   16.90
  -7   5   2   62.79    9.40
  -6  -5   2  125.89   21.00
  -6  -5   2  134.29   15.10
  -6  -5   2   95.99   18.60
  -6  -5   2  119.59   16.30
  -6  -5   2  105.89   15.30
   6   5  -2  135.79   22.30
  -6   5   2  108.99   18.20
  -6   5   2  116.39   15.60
  -5  -5   2   69.79   16.30
  -5  -5   2   34.80   13.80
  -5  -5   2   67.99    9.50
  -5  -5   2   62.59    8.60
   5   5  -2   52.69   14.90
  -5   5   2   64.49   12.00
  -4  -5   2   66.09   14.60
  -4  -5   2   71.59    8.70
  -4  -5   2   53.19   13.30
   4   5  -2   32.60   12.10
  -4   5   2   42.20    9.80
  -3  -5   2   12.00    8.00
  -3  -5   2   -2.20    8.50
  -3   5   2   -1.90    5.50
   3   5  -2    8.80    8.80
  -2  -5   2   80.99   12.80
  -2  -5   2   89.49   12.60
  -2   5   2   91.79   14.30
  -1  -5   2  149.49   17.40
  -1  -5   2  151.58   17.70
   1   5  -2  123.29   20.40
  -1   5   2  159.68   21.60
  -1   5   2  126.59   16.40
   0  -5   2 9026.60 1046.10
   0  -5   2 9343.57 1046.20
   0   5   2 8446.86 1046.00
  -1  -5  -2  287.97   35.20
   1  -5   2  279.57   35.00
  -1  -5  -2  285.17   35.40
  -1   5  -2  365.66   41.00
   1   5   2  347.47   39.80
  -2  -5  -2 1127.99  138.09
   2  -5   2 1220.58  137.49
  -2  -5  -2 1140.49  137.99
  -2   5  -2 1198.18  139.59
  -3  -5  -2 1017.60  119.49
   3  -5   2 1070.59  118.89
  -3  -5  -2  943.81  119.59
  -3  -5  -2  983.60  119.89
  -3   5  -2 1036.90  120.29
  -4  -5  -2  183.98   24.80
  -4  -5  -2  166.98   24.20
  -4  -5  -2  190.88   22.60
  -4  -5  -2  168.58   24.60
   4  -5   2  190.88   22.10
  -4   5  -2  187.48   23.10
  -4   5  -2  178.08   24.10
  -5  -5  -2  104.39   15.90
  -5  -5  -2   72.19   13.60
  -5  -5  -2   71.09   14.00
  -5  -5  -2   99.59   12.50
  -5   5  -2   99.59   14.10
  -5   5  -2  100.59   12.60
   5   5   2   91.09   18.60
  -6  -5  -2  685.63   80.29
  -6  -5  -2  693.93   80.69
  -6  -5  -2  663.33   79.09
  -6  -5  -2  628.74   80.99
   6   5   2  625.34   84.09
  -6   5  -2  691.13   79.29
  -7  -5  -2  113.39   13.80
  -7  -5  -2  104.09   17.60
  -7  -5  -2   90.39   16.20
  -7  -5  -2  107.89   15.70
   7   5   2   85.49   19.90
  -7   5  -2   99.39   13.90
  -8  -5  -2  210.88   32.20
  -8  -5  -2  251.07   31.30
  -8  -5  -2  214.68   28.70
  -8  -5  -2  202.68   26.50
  -8  -5  -2  216.18   29.60
   8   5   2  190.98   28.60
  -8   5  -2  231.58   27.10
  -9  -5  -2   15.60    8.20
  -9  -5  -2    9.80   14.50
  -9  -5  -2   32.00    6.20
  -9  -5  -2   26.30   10.40
  -9  -5  -2   28.00   12.40
  -9   5  -2   25.90    7.10
   9   5   2   20.90    8.50
 -10  -5  -2  148.89   27.90
 -10  -5  -2  135.39   24.60
 -10  -5  -2  151.18   20.30
 -10  -5  -2  165.28   28.20
 -10  -5  -2  140.89   23.00
 -10  -5  -2  127.69   22.70
 -10  -5  -2  153.98   24.90
 -10  -5  -2  180.48   21.70
 -10   5  -2  168.78   21.00
 -11  -5  -2   80.89   17.10
 -11  -5  -2   81.19   15.90
 -11  -5  -2   81.69   13.60
 -11  -5  -2   72.49   17.20
 -11  -5  -2   63.29   16.20
 -11  -5  -2   81.49   21.20
 -11  -5  -2   78.09   20.80
 -11  -5  -2   85.69   12.50
 -12  -5  -2   13.60   15.00
 -12  -5  -2   20.80    8.80
 -12  -5  -2   36.30   13.20
 -12  -5  -2   33.10   16.80
 -12  -5  -2   25.30   10.80
 -13  -5  -2  103.19   19.20
 -13  -5  -2   97.79   16.50
 -13  -5  -2   79.99   19.40
 -13  -5  -2   91.49   20.00
 -14  -6   2   19.40    8.10
 -14  -6   2   30.00   15.00
 -13  -6   2   23.60   11.40
 -13  -6   2    2.10   10.20
 -13  -6   2   14.70    8.30
 -13  -6   2    4.90    7.00
 -12  -6   2   46.50   10.40
 -12  -6   2   32.20   13.50
 -12  -6   2   56.39   10.50
 -12  -6   2   27.80   10.80
 -12  -6   2   42.50   12.80
 -12  -6   2   66.89   15.50
 -11  -6   2   72.19   11.80
 -11  -6   2   55.39   17.10
 -11  -6   2   86.49   17.80
 -11  -6   2   62.09   14.30
 -11  -6   2   69.79   11.80
 -11  -6   2   59.59   13.00
 -11  -6   2   97.69   18.50
 -11  -6   2   76.89   16.50
 -10  -6   2   57.19   16.30
 -10  -6   2   43.20   14.30
 -10  -6   2   64.09   15.90
 -10  -6   2   59.09    9.90
 -10  -6   2   33.70   14.70
 -10  -6   2   46.50    9.50
 -10  -6   2   56.39   11.80
 -10  -6   2   38.00   16.40
 -10  -6   2   48.70   12.90
  -9  -6   2   99.19   21.70
  -9  -6   2  147.19   18.70
  -9  -6   2  101.09   21.30
  -9  -6   2  134.59   23.60
  -9  -6   2  173.78   25.90
   9   6  -2  179.38   32.50
  -8  -6   2   20.10    5.60
  -8  -6   2   13.10   10.70
  -8  -6   2   16.50    9.80
  -8  -6   2   12.20   11.80
  -8  -6   2   26.60   13.50
   8   6  -2   -1.20   14.50
  -8   6   2   16.40    6.10
  -8   6   2   29.40   11.60
  -7  -6   2   55.49   16.00
  -7  -6   2   67.89   12.50
  -7  -6   2   63.29   15.10
  -7  -6   2   63.19   10.10
  -7  -6   2   74.69    9.90
  -7   6   2   62.59   14.20
   7   6  -2   57.89   18.10
  -7   6   2   72.89   10.50
  -6  -6   2  381.76   48.60
  -6  -6   2  380.86   44.90
  -6  -6   2  387.76   49.80
  -6  -6   2  365.76   45.50
  -6  -6   2  384.26   44.70
  -6   6   2  354.16   47.80
   6   6  -2  393.46   51.39
  -6   6   2  354.86   44.90
  -5  -6   2  212.78   25.20
  -5  -6   2  222.18   29.90
  -5  -6   2  208.68   25.50
  -5  -6   2  193.78   28.30
  -5  -6   2  203.58   25.70
   5   6  -2  155.98   29.90
  -5   6   2  225.88   29.00
  -4  -6   2  374.66   47.50
  -4  -6   2  372.26   45.00
  -4  -6   2  330.57   48.40
  -4  -6   2  367.26   45.20
   4   6  -2  455.45   51.79
  -4   6   2  379.46   47.90
  -3  -6   2  174.48   24.70
  -3  -6   2  183.78   25.20
  -3  -6   2  187.98   22.60
   3   6  -2  162.68   27.60
  -3   6   2  189.58   27.00
  -2  -6   2   41.60    8.40
  -2  -6   2   37.90    8.80
   2   6  -2   35.20   11.40
  -2   6   2   57.49   12.00
  -1   6   2  226.28   32.00
  -1   6   2  220.38   25.30
   1   6  -2  177.08   29.80
   0  -6   2  251.67   28.10
   0  -6   2  253.67   28.20
   0  -6  -2  213.08   27.70
   0   6   2  277.27   34.00
   0   6   2  227.58   27.80
   0   6  -2  186.98   32.50
  -1  -6  -2 1032.90  123.69
  -1  -6  -2  993.80  123.49
   1  -6   2 1120.39  123.29
  -2  -6  -2  216.48   30.30
   2  -6   2  275.57   29.50
  -2  -6  -2  231.98   30.70
  -2   6  -2  220.88   34.40
   2   6   2  268.57   35.90
  -3  -6  -2  361.76   52.69
  -3  -6  -2  366.66   52.69
  -3  -6  -2  473.85   52.19
  -3  -6  -2  440.26   53.09
   3  -6   2  468.65   52.09
  -3   6  -2  471.25   52.49
  -3   6  -2  472.55   54.49
  -4  -6  -2  143.99   23.60
  -4  -6  -2  180.68   24.60
  -4  -6  -2  188.68   22.50
  -4  -6  -2  187.18   24.40
  -4   6  -2  191.98   23.20
  -4   6  -2  189.18   24.60
  -5  -6  -2   46.30   10.50
  -5  -6  -2   46.30    6.70
  -5  -6  -2   19.70    8.50
  -5  -6  -2   35.30    9.50
   5   6   2   26.00   13.10
  -5   6  -2   53.09    7.90
  -6  -6  -2  116.79   20.50
  -6  -6  -2  116.09   20.10
  -6  -6  -2  189.08   22.60
  -6  -6  -2  158.08   18.80
  -6  -6  -2  165.78   19.00
   6   6   2  101.59   24.30
  -6   6  -2  165.08   19.30
  -7  -6  -2  226.58   34.00
  -7  -6  -2  336.27   35.40
  -7  -6  -2  231.78   33.40
  -7  -6  -2  260.17   35.40
  -7  -6  -2  279.27   31.40
   7   6   2  173.58   37.20
  -7   6  -2  267.67   31.80
  -8  -6  -2  167.48   27.20
  -8  -6  -2  203.38   24.20
  -8  -6  -2  166.78   28.90
  -8  -6  -2  190.18   28.00
  -8  -6  -2  161.18   26.30
   8   6   2  233.18   26.90
  -8   6  -2  197.78   24.90
  -9  -6  -2   10.70   10.00
  -9  -6  -2  -13.20   16.90
  -9  -6  -2    3.60   13.20
  -9  -6  -2   12.00   14.20
  -9  -6  -2    6.40   11.50
  -9  -6  -2    5.60    4.50
  -9  -6  -2   -3.20    8.00
   9   6   2    2.90    7.20
  -9   6  -2   -2.30    6.00
  10  -6   2   27.50    7.60
 -10  -6  -2   36.20   11.70
 -10  -6  -2   34.40   13.00
 -10  -6  -2   19.80    8.70
 -10  -6  -2   14.90   14.80
 -10  -6  -2   31.40   10.50
 -10  -6  -2   37.20   17.10
 -10  -6  -2   29.60    6.70
 -10  -6  -2   24.00   12.80
 -10  -6  -2   19.20   11.10
 -11  -6  -2    0.60   11.60
 -11  -6  -2   -2.60   10.60
 -11  -6  -2   13.40   11.10
 -11  -6  -2   19.20   15.50
 -11  -6  -2   15.70    8.80
 -11  -6  -2   17.80   15.30
 -11  -6  -2   21.10    6.30
 -11  -6  -2   28.80    9.70
 -12  -6  -2   -4.40   11.40
 -12  -6  -2   33.90   15.30
 -12  -6  -2   10.00    8.40
 -12  -6  -2    3.30   14.00
 -12  -6  -2    2.30    9.70
 -12  -6  -2   21.10   12.00
  12   6   2   18.10    6.70
 -13  -6  -2    1.20   13.70
 -13  -6  -2    8.00    8.80
 -13  -6  -2    0.10   11.90
 -13  -6  -2    6.00   12.00
 -14  -6  -2   -6.70   14.40
 -14  -6  -2    6.10   10.30
 -14  -7   2   25.70    7.80
 -14  -7   2   22.60    9.00
 -14  -7   2    8.00    7.60
 -13  -7   2   20.20    8.20
 -13  -7   2    8.80   10.00
 -13  -7   2    4.70    8.20
 -13  -7   2    5.20   10.10
 -12  -7   2   83.19   15.50
 -12  -7   2   28.70   11.70
 -12  -7   2   46.10   14.10
 -12  -7   2   51.79   13.20
 -12  -7   2   70.99   10.70
 -12  -7   2   55.39   11.90
 -12  -7   2   61.59   15.70
 -11  -7   2  146.19   22.80
 -11  -7   2  139.59   20.70
 -11  -7   2  110.29   22.50
 -11  -7   2  158.98   19.60
 -11  -7   2   97.79   20.40
 -11  -7   2  126.19   23.50
 -11  -7   2  135.19   23.60
 -11  -7   2  144.69   19.40
 -10  -7   2   99.59   19.90
 -10  -7   2  127.99   15.60
 -10  -7   2   87.69   20.20
 -10  -7   2   79.59   18.20
 -10  -7   2  100.19   16.60
 -10  -7   2   98.89   19.80
 -10  -7   2   91.99   14.60
 -10  -7   2   78.09   17.20
 -10  -7   2   71.09   19.10
  -9  -7   2  288.07   41.90
  -9  -7   2  296.17   37.50
  -9  -7   2  363.66   38.80
  -9  -7   2  333.17   42.80
  -9  -7   2  280.37   41.00
  -9  -7   2  283.87   41.10
  -9  -7   2  218.68   39.00
  -9  -7   2  263.07   39.80
  -9  -7   2  325.97   37.40
   9   7  -2  315.57   50.39
  -8  -7   2   20.50   12.70
  -8  -7   2   25.00   10.50
  -8  -7   2   34.30   12.00
  -8  -7   2   12.40   13.30
  -8  -7   2   33.80    7.30
  -8   7   2   25.00    7.30
   8   7  -2   16.40   17.80
  -7  -7   2  122.09   20.70
  -7  -7   2  100.89   19.40
  -7  -7   2  130.19   15.50
  -7  -7   2  111.89   15.80
  -7  -7   2  117.29   17.70
  -7  -7   2  117.49   20.30
  -7   7   2  105.59   20.70
  -7   7   2  102.69   15.80
   7   7  -2  123.39   25.70
  -6  -7   2  423.06   55.89
  -6  -7   2  478.45   57.69
  -6  -7   2  441.96   54.29
  -6  -7   2  462.95   53.59
  -6  -7   2  431.76   53.29
  -6   7   2  465.85   57.19
  -6   7   2  430.96   53.49
   6   7  -2  446.66   61.69
   5  -7  -2  113.09   14.50
  -5  -7   2   99.59   14.00
  -5  -7   2  109.39   14.00
  -5  -7   2   61.49   16.10
  -5  -7   2  102.19   18.20
  -5  -7   2   88.09   14.20
  -5   7   2  125.79   19.20
   5   7  -2  102.59   21.40
  -5   7   2  104.09   14.00
  -4  -7   2  125.29   20.50
  -4  -7   2  131.19   17.70
   4  -7  -2  126.39   17.80
  -4  -7   2  118.79   19.70
  -4  -7   2  142.99   17.90
  -4   7   2  156.78   22.40
   4   7  -2  128.89   25.00
  -3  -7   2  501.95   65.69
  -3  -7   2  527.55   66.29
  -3  -7   2  572.24   64.89
  -3  -7   2  568.74   66.89
   3   7  -2  513.75   70.79
  -3   7   2  576.44   69.19
  -2  -7   2  136.79   16.80
  -2  -7   2  123.79   16.00
  -2  -7   2  107.79   17.40
   2   7  -2   75.29   19.10
  -2   7   2   99.79   19.40
  -1  -7   2  385.06   45.80
  -1  -7   2  410.66   47.60
  -1  -7   2  390.26   45.50
  -1   7   2  304.37   50.49
   0  -7   2   92.29   12.70
   0  -7   2   85.99   15.00
   0  -7   2   96.39   13.00
   0   7   2  104.89   12.10
   0   7   2   69.59   19.40
   0   7  -2  105.99   20.10
   1  -7   2  310.37   35.00
   1  -7   2  324.37   34.90
   1  -7   2  281.57   36.00
  -1  -7  -2  275.77   36.60
  -1  -7  -2  246.38   35.30
  -2  -7  -2   66.09    9.90
   2  -7   2   69.69    9.70
  -2  -7  -2   45.90    9.80
  -2  -7  -2   72.79   10.20
  -2  -7  -2   54.09    9.40
   3  -7   2  282.97   30.40
  -3  -7  -2  289.87   30.60
  -3  -7  -2  226.98   31.60
  -3  -7  -2  233.78   31.30
  -3  -7  -2  207.08   31.10
   3   7   2  200.58   35.40
   4  -7   2  456.05   52.09
  -4  -7  -2  363.56   53.39
  -4  -7  -2  434.26   53.29
  -4  -7  -2  347.37   52.89
  -4  -7  -2  479.25   52.19
  -4   7  -2  469.65   54.49
  -4   7  -2  473.45   52.59
  -5  -7  -2  355.36   38.30
   5  -7   2  302.97   37.60
  -5  -7  -2  330.77   39.70
  -5  -7  -2  326.17   37.80
  -5  -7  -2  261.47   39.20
  -5  -7  -2  274.67   39.10
  -5   7  -2  318.27   38.20
  -6  -7  -2  188.58   21.90
  -6  -7  -2  133.49   24.10
  -6  -7  -2  174.08   24.50
  -6  -7  -2  189.68   22.20
   6  -7   2  176.98   22.00
  -6  -7  -2  122.69   23.50
  -6   7  -2  195.48   23.00
  -7  -7  -2  131.29   15.70
  -7  -7  -2  111.89   19.10
   7  -7   2  110.39   15.30
  -7  -7  -2  134.19   19.00
  -7  -7  -2  118.29   15.30
  -7  -7  -2   87.79   17.30
  -7  -7  -2  114.19   20.30
   7   7   2   68.99   21.20
  -7   7  -2  112.39   15.80
  -8  -7  -2  187.68   31.60
  -8  -7  -2  181.78   32.20
  -8  -7  -2  264.87   29.70
  -8  -7  -2  209.18   33.70
  -8  -7  -2  239.38   33.00
   8  -7   2  277.07   29.90
  -8   7  -2  240.98   30.40
  -9  -7  -2  176.98   23.60
  -9  -7  -2  125.99   23.20
   9  -7   2  154.68   19.50
  -9  -7  -2  131.09   21.60
  -9  -7  -2  140.39   20.30
  -9  -7  -2  141.69   19.10
  -9  -7  -2  153.28   23.60
  -9  -7  -2  152.28   24.80
  -9  -7  -2  129.99   25.00
  -9  -7  -2   94.39   23.80
  -9   7  -2  130.19   19.60
 -10  -7  -2  116.59   16.90
 -10  -7  -2   72.59   18.60
 -10  -7  -2  117.29   21.10
 -10  -7  -2   79.49   11.90
 -10  -7  -2   56.79   13.40
 -10  -7  -2   89.69   17.60
 -10  -7  -2   63.89   17.40
 -10  -7  -2   34.10   15.30
 -10  -7  -2   69.49   15.90
 -11  -7  -2  -15.20   10.90
 -11  -7  -2   -2.00   10.80
 -11  -7  -2    5.70   11.80
 -11  -7  -2    6.70    9.20
 -11  -7  -2    9.40   13.80
 -11  -7  -2    2.60   13.90
 -11  -7  -2   20.00    9.10
 -11  -7  -2   22.50    6.60
 -12  -7  -2  118.69   17.20
 -12  -7  -2   78.39   17.70
 -12  -7  -2   93.49   20.80
 -12  -7  -2  108.49   16.80
 -12  -7  -2   99.19   19.80
 -12  -7  -2  110.39   20.30
 -13  -7  -2   46.70   12.20
 -13  -7  -2   44.30   13.70
 -13  -7  -2   54.29   14.40
 -13  -7  -2   28.60   16.00
 -14  -7  -2   29.40   11.10
 -14  -7  -2   56.39   15.40
 -14  -7  -2   29.40    9.20
 -14  -8   2   -4.60    6.60
 -14  -8   2   15.60    7.90
 -14  -8   2   -2.00    6.70
 -13  -8   2    3.10    8.10
 -13  -8   2   -1.90    7.50
 -13  -8   2   11.10    9.40
 -13  -8   2   16.00    9.40
 -12  -8   2   13.80    6.80
 -12  -8   2    6.80    8.30
 -12  -8   2    9.20   10.60
 -12  -8   2    5.60   12.00
 -12  -8   2   13.70    9.00
 -12  -8   2   37.10   11.20
 -11  -8   2   75.19   12.10
 -11  -8   2   46.80   13.10
 -11  -8   2   66.89   17.00
 -11  -8   2   74.19   12.30
 -11  -8   2   49.90   13.60
 -11  -8   2   57.99   14.60
 -11  -8   2   77.69   16.60
 -11  -8   2   86.79   16.60
 -10  -8   2   41.20    9.50
 -10  -8   2   47.30   14.00
 -10  -8   2   36.80    8.70
 -10  -8   2   38.70   14.70
 -10  -8   2    6.10    9.80
 -10  -8   2   41.70   13.60
 -10  -8   2   48.50   13.20
 -10  -8   2   14.60   10.70
 -10  -8   2   12.20   12.70
  -9  -8   2   89.19   18.20
  -9  -8   2   79.89   16.50
  -9  -8   2   48.00   17.20
  -9  -8   2   44.20   16.60
  -9  -8   2   68.59   14.50
  -9  -8   2  111.49   13.80
  -9  -8   2   81.49   13.30
  -9  -8   2   70.29   17.20
  -9  -8   2   56.69   15.30
  -8  -8   2   -4.00    9.80
  -8  -8   2   24.10   12.40
  -8  -8   2  -10.00    9.00
   8  -8  -2   12.20    7.90
  -8  -8   2   12.70   12.70
  -8  -8   2    6.20    6.10
  -8   8   2    7.70    6.90
   8   8  -2   -4.30   15.20
  -7  -8   2    5.20    8.30
  -7  -8   2   25.30   12.00
  -7  -8   2    7.60   10.60
  -7  -8   2   11.10    5.20
  -7  -8   2    9.60    5.70
  -7  -8   2   21.50   12.20
  -7   8   2    7.70    6.30
   7   8  -2    0.90   15.50
  -7   8   2   26.50   12.80
  -6  -8   2  457.45   50.09
  -6  -8   2  350.36   50.59
   6  -8  -2  439.96   50.29
  -6  -8   2  439.36   52.59
  -6  -8   2  432.36   53.59
  -6  -8   2  413.06   50.29
  -6   8   2  383.16   49.99
   6   8  -2  363.46   58.99
  -6   8   2  436.76   54.89
  -5  -8   2  153.88   20.10
  -5  -8   2  164.78   22.30
  -5  -8   2  154.58   23.20
   5  -8  -2  128.19   19.90
  -5  -8   2  149.19   20.50
   5  -8  -2  165.68   20.30
  -5  -8   2  169.58   20.10
  -5   8   2  146.69   20.10
   5   8  -2  115.69   28.10
  -5   8   2  140.19   25.00
  -4  -8   2   61.29   10.10
   4  -8  -2   89.89   10.90
  -4  -8   2   64.09   10.60
  -4  -8   2   72.29   14.10
  -4  -8   2   65.09   10.20
  -4  -8   2   62.49   12.50
   4  -8  -2   47.00   10.50
  -4   8   2   80.09   17.10
   4   8  -2   33.50   16.20
  -4   8   2   54.69   10.00
  -3  -8   2  133.69   18.90
  -3  -8   2  116.89   19.00
   3  -8  -2  104.09   18.60
  -3  -8   2  138.89   19.80
  -3  -8   2  136.99   17.70
  -3   8   2  187.28   26.10
  -2  -8   2  314.17   36.60
  -2  -8   2  284.87   34.80
  -2  -8   2  271.47   37.60
  -2  -8   2  318.67   36.10
   2  -8  -2  270.27   37.10
  -2   8   2  221.38   40.60
  -1  -8   2   49.10   12.00
  -1  -8   2   34.80    7.40
   1  -8  -2   43.80   11.90
  -1  -8   2   50.69    8.50
  -1   8   2    1.80   16.30
   1   8  -2    6.60   14.30
   0  -8   2 2203.28  270.37
   0  -8  -2 2193.58  271.37
   0  -8   2 2137.09  270.17
   0   8  -2 2485.85  274.07
   0   8   2 2589.84  274.37
  -1  -8  -2  136.69   20.10
   1  -8   2   93.19   18.60
  -1  -8  -2  115.89   17.80
   1  -8   2  167.38   17.50
  -1  -8  -2  137.79   17.90
   1   8   2  184.78   25.10
  -2  -8  -2  258.77   34.20
  -2  -8  -2  261.97   34.00
  -2  -8  -2  262.07   34.80
  -2  -8  -2  293.37   34.10
   2  -8   2  313.77   34.40
  -2   8  -2  255.97   41.00
  -3  -8  -2 1717.53  197.38
  -3  -8  -2 1421.66  197.38
   3  -8   2 1847.62  197.28
  -3  -8  -2 1762.32  197.48
   3   8   2 1770.02  201.48
  -3   8  -2 1543.75  200.38
  -4  -8  -2   20.10    7.70
  -4  -8  -2   13.40    6.70
  -4  -8  -2   14.20    5.20
  -4  -8  -2   -1.50    7.10
  -4  -8  -2   15.10    7.40
   4  -8   2   17.00    5.30
  -4   8  -2   24.10   10.30
   4   8   2   -7.30   13.40
   5  -8   2  340.37   41.60
  -5  -8  -2  328.47   43.50
  -5  -8  -2  341.17   42.70
  -5  -8  -2  407.76   42.60
  -5  -8  -2  278.87   42.80
  -5  -8  -2  354.36   41.70
  -6  -8  -2  100.29   18.40
  -6  -8  -2  157.48   20.10
  -6  -8  -2  138.59   17.20
  -6  -8  -2  107.39   19.10
   6  -8   2  141.49   17.40
  -6  -8  -2  156.58   18.00
   6   8   2   71.39   22.30
   7  -8   2   41.50    8.20
  -7  -8  -2   56.29   12.40
  -7  -8  -2   51.49    8.50
  -7  -8  -2   29.20   12.50
  -7  -8  -2   55.99   13.10
  -7  -8  -2   55.39    9.10
  -7  -8  -2   36.90   11.20
   7   8   2   26.80   15.30
  -8  -8  -2   39.10   16.40
  -8  -8  -2   64.49   15.30
   8  -8   2   66.79   11.40
  -8  -8  -2   79.19   11.40
  -8  -8  -2   46.00   13.80
  -8  -8  -2   83.59   16.10
   8   8   2   92.29   13.50
  -9  -8  -2   65.99   18.10
  -9  -8  -2   54.39   15.50
  -9  -8  -2   71.19   17.20
  -9  -8  -2   75.69   16.80
   9  -8   2   79.89   13.00
  -9  -8  -2  112.49   18.30
  -9  -8  -2   81.99   18.80
  -9  -8  -2   85.99   12.70
  -9  -8  -2   83.09   17.80
  -9  -8  -2   83.19   14.90
 -10  -8  -2   60.99   16.30
 -10  -8  -2   63.99   14.00
 -10  -8  -2   77.19   16.90
 -10  -8  -2   63.09   17.80
 -10  -8  -2   98.19   17.40
 -10  -8  -2   65.89   17.60
 -10  -8  -2   62.09   16.30
 -10  -8  -2   77.89   12.00
 -10  -8  -2   65.79   16.20
 -11  -8  -2    5.60    6.00
 -11  -8  -2   24.70   12.30
 -11  -8  -2    6.50   10.20
 -11  -8  -2   15.00   12.90
 -11  -8  -2   -3.80    8.70
 -11  -8  -2   -8.80   11.80
 -11  -8  -2   -1.70   12.70
 -11  -8  -2   -7.70    9.10
  11   8   2    7.50    6.30
 -12  -8  -2   16.00   11.90
 -12  -8  -2   21.50    9.10
 -12  -8  -2    7.90   13.80
 -12  -8  -2   21.00   10.80
 -12  -8  -2   12.20   12.50
 -12  -8  -2   31.50   10.30
 -13  -8  -2   18.90    9.60
 -13  -8  -2   24.10   11.10
 -13  -8  -2   14.20   14.60
 -13  -8  -2    6.10   10.50
 -14  -8  -2    3.90    8.80
 -14  -8  -2    1.80    6.90
 -14  -8  -2   12.20   11.90
 -14  -9   2    1.30    6.50
 -14  -9   2   18.70    7.50
 -14  -9   2   14.90    6.70
 -13  -9   2    8.70    7.90
 -13  -9   2    2.90    7.40
 -13  -9   2   11.10    8.60
 -13  -9   2    9.50   11.20
 -13  -9   2    9.50    8.50
 -12  -9   2  -13.10   10.60
 -12  -9   2    9.50    9.40
 -12  -9   2   10.30    8.30
 -12  -9   2   15.30    7.10
 -12  -9   2    5.90    9.20
 -12  -9   2   -4.20    8.00
 -11  -9   2   29.30   10.70
 -11  -9   2   41.30   12.80
 -11  -9   2   45.00   12.20
 -11  -9   2   33.90   12.20
 -11  -9   2   46.10    9.60
 -11  -9   2   45.80   11.60
 -11  -9   2   21.00   13.30
 -11  -9   2   23.10    9.10
 -10  -9   2   61.59   15.40
 -10  -9   2   58.99   14.80
 -10  -9   2   92.49   14.40
 -10  -9   2   98.59   19.60
 -10  -9   2   53.39   15.10
 -10  -9   2   77.49   14.20
 -10  -9   2  100.09   18.60
 -10  -9   2   75.69   16.80
 -10  -9   2   83.09   16.60
  -9  -9   2  245.28   35.10
  -9  -9   2  249.38   35.50
  -9  -9   2  212.88   33.00
  -9  -9   2  274.47   32.30
  -9  -9   2  279.47   35.00
  -9  -9   2  266.77   31.90
  -9  -9   2  190.08   35.00
  -9  -9   2  270.07   34.10
  -9  -9   2  185.68   32.60
  -8  -9   2  393.66   45.60
  -8  -9   2  338.47   47.90
  -8  -9   2  343.87   46.70
  -8  -9   2  374.86   48.60
  -8  -9   2  375.96   45.40
  -8  -9   2  407.26   48.80
  -8  -9   2  343.47   46.90
   8  -9  -2  373.06   49.20
  -8  -9   2  379.86   47.70
  -8  -9   2  373.66   46.40
  -8  -9   2  374.36   47.30
  -8  -9   2  325.47   49.90
   8   9  -2  257.77   55.19
  -7  -9   2  114.69   21.40
   7  -9  -2  137.89   18.30
  -7  -9   2  126.39   17.40
  -7  -9   2  125.19   20.90
  -7  -9   2  107.29   17.20
  -7  -9   2   92.59   18.30
  -7  -9   2  133.79   19.90
  -7   9   2  140.29   25.80
   7   9  -2   98.99   28.10
  -6  -9   2    4.00    8.90
  -6  -9   2  -15.50    6.60
   6  -9  -2   12.10    6.90
  -6  -9   2    6.00    5.30
  -6  -9   2   -3.50    5.70
  -6  -9   2   10.30   11.30
  -6  -9   2   -2.60   10.10
   6   9  -2   -2.90   15.50
  -6   9   2    6.20   14.00
  -5  -9   2    7.40    6.40
  -5  -9   2    9.80    9.40
   5  -9  -2   13.60    6.60
   5  -9  -2    9.90    6.70
  -5  -9   2   15.10    8.60
  -5  -9   2    0.30    5.50
  -5  -9   2    6.40    6.00
  -5   9   2   19.10   13.50
   5   9  -2   14.70   16.10
  -4  -9   2   31.00    8.80
  -4  -9   2   24.20    9.80
  -4  -9   2   19.60    7.60
  -4  -9   2   17.00    6.90
   4  -9  -2   25.40    8.40
   4  -9  -2   34.40    7.90
  -4  -9   2   20.60    6.50
   4   9  -2   15.20   14.50
  -4   9   2   26.90   15.20
   3  -9  -2  125.49   17.70
   3  -9  -2  111.89   17.30
  -3  -9   2  131.89   18.40
  -3  -9   2  129.69   16.50
  -3  -9   2  136.89   17.80
  -3  -9   2   94.09   17.80
  -3  -9   2  122.79   17.00
  -3   9   2  117.59   24.70
   3   9  -2   74.29   24.00
  -2  -9   2  318.87   39.10
  -2  -9   2  366.16   40.50
  -2  -9   2  284.67   39.10
  -2  -9   2  306.77   39.40
   2  -9  -2  296.77   40.00
  -2  -9   2  314.17   38.00
  -1  -9   2   28.60   10.10
   1  -9  -2   39.90   11.10
  -1  -9   2   24.10    7.10
  -1  -9   2   36.70    8.00
  -1   9   2  -12.40   17.90
   0  -9   2  266.47   36.10
   0  -9   2  248.08   33.90
   0  -9  -2  279.47   36.50
   0   9   2  314.27   42.80
   0   9  -2  376.86   44.90
  -1  -9  -2  220.58   28.50
  -1  -9  -2  242.38   30.70
   1  -9   2  191.38   29.40
  -1  -9  -2  210.58   28.00
  -1  -9  -2  211.88   27.80
  -1   9  -2  313.77   37.90
   1   9   2  255.37   27.60
   2  -9   2  291.37   42.80
  -2  -9  -2  341.47   42.60
  -2  -9  -2  322.27   42.30
  -2  -9  -2  348.87   43.80
  -2  -9  -2  410.86   42.80
  -2   9  -2  330.87   50.29
   2   9   2  451.75   50.39
  -3  -9  -2   57.39   10.00
   3  -9   2   52.99   10.20
  -3  -9  -2   52.49   11.10
  -3  -9  -2   70.69   10.30
  -3  -9  -2   67.49   10.50
  -3  -9  -2   53.89   10.40
   3   9   2   67.29   18.10
  -3   9  -2   33.60   16.90
  -4  -9  -2  208.28   25.30
  -4  -9  -2  161.48   25.80
  -4  -9  -2  185.28   25.20
  -4  -9  -2  184.58   24.80
  -4  -9  -2  188.18   25.60
   4  -9   2  218.08   24.70
   4   9   2  180.28   31.40
  -4   9  -2  171.48   29.10
  -5  -9  -2   28.50    8.50
   5  -9   2   18.00    6.40
  -5  -9  -2   20.40    7.90
  -5  -9  -2   24.90    6.80
  -5  -9  -2   27.40    8.40
  -5  -9  -2   19.60    8.80
   5   9   2    8.60   13.80
  -6  -9  -2   14.10    8.90
  -6  -9  -2   -2.30   10.00
  -6  -9  -2   10.70    8.70
   6  -9   2    7.70    5.50
  -6  -9  -2   -5.10    7.30
  -6  -9  -2    7.10    5.40
  -6  -9  -2    6.90    6.60
   6   9   2   -6.60   12.90
  -7  -9  -2  166.68   24.10
  -7  -9  -2  171.78   23.20
  -7  -9  -2  160.18   20.90
   7  -9   2  163.58   21.20
  -7  -9  -2  131.49   24.60
  -7  -9  -2  168.28   21.80
  -7  -9  -2  150.48   22.70
   7   9   2   94.99   27.60
  -8  -9  -2  132.19   17.50
  -8  -9  -2   73.49   20.40
  -8  -9  -2   84.39   20.20
  -8  -9  -2  122.59   16.80
  -8  -9  -2  116.59   19.70
   8  -9   2  113.39   16.90
  -8  -9  -2  115.79   20.50
  -8  -9  -2  103.29   19.70
  -8  -9  -2   76.59   20.10
  -8  -9  -2  127.69   19.00
  -8  -9  -2  106.49   19.70
  -8  -9  -2  120.49   20.30
   8   9   2  189.08   22.70
  -9  -9  -2  115.29   22.70
  -9  -9  -2  155.18   22.30
   9  -9   2  145.99   20.30
  -9  -9  -2  117.69   23.60
  -9  -9  -2  168.58   24.30
  -9  -9  -2  152.58   20.40
  -9  -9  -2  138.09   23.90
  -9  -9  -2  111.29   23.20
  -9  -9  -2  141.19   24.60
  -9  -9  -2  176.88   24.10
 -10  -9  -2  123.29   19.10
 -10  -9  -2   64.09   17.90
 -10  -9  -2   97.09   14.70
 -10  -9  -2  110.99   19.10
 -10  -9  -2   72.49   16.20
 -10  -9  -2  110.09   18.70
 -10  -9  -2   72.89   18.60
 -10  -9  -2   87.19   19.40
 -11  -9  -2   10.40   10.80
 -11  -9  -2   20.90    8.20
 -11  -9  -2   47.40   14.10
 -11  -9  -2   18.30   11.10
 -11  -9  -2   31.80   12.50
 -11  -9  -2   30.90   14.80
 -11  -9  -2   23.80   10.20
 -11  -9  -2   39.60   13.30
  11   9   2   33.30    7.90
 -12  -9  -2   19.90   10.40
 -12  -9  -2  -14.00    8.00
 -12  -9  -2  -15.90   10.20
 -12  -9  -2   -1.10    9.30
 -12  -9  -2   11.70   14.40
 -12  -9  -2   -2.90    9.00
 -13  -9  -2    0.20    8.10
 -13  -9  -2   19.60    9.40
 -13  -9  -2   -7.20    7.60
 -13  -9  -2   24.00   13.70
 -13  -9  -2  -11.40    9.60
 -13  -9  -2    7.10    9.00
 -13 -10   2   16.90    7.30
 -13 -10   2    2.80    7.20
 -13 -10   2    8.60    8.10
 -13 -10   2  -11.00    9.90
 -13 -10   2    4.70    7.20
 -12 -10   2  102.99   16.70
 -12 -10   2   57.99   15.10
 -12 -10   2  112.49   16.10
 -12 -10   2  111.49   15.90
 -12 -10   2   80.69   14.90
 -12 -10   2  111.19   17.90
 -11 -10   2   12.80    8.60
 -11 -10   2   11.70    9.30
 -11 -10   2   -1.90   12.00
 -11 -10   2    5.30    9.50
 -11 -10   2    4.00    9.30
 -11 -10   2   -3.70    8.30
 -11 -10   2   16.50    8.30
 -11 -10   2   13.40    7.90
 -10 -10   2   13.70   13.80
 -10 -10   2   21.30   10.80
 -10 -10   2   35.60   12.20
 -10 -10   2   30.70    9.90
 -10 -10   2   29.00   10.20
 -10 -10   2   46.00   12.30
 -10 -10   2   40.10   11.60
 -10 -10   2   24.40   10.10
  -9 -10   2  172.58   22.70
  -9 -10   2  167.28   22.80
  -9 -10   2  137.39   21.50
  -9 -10   2  156.08   25.30
  -9 -10   2  132.69   22.50
  -9 -10   2  107.09   21.90
  -9 -10   2  150.98   23.00
  -9 -10   2  130.79   22.80
  -9 -10   2  153.48   24.10
  -9 -10   2  130.89   22.00
  -8 -10   2  338.87   41.40
  -8 -10   2  334.97   38.40
  -8 -10   2  328.77   41.40
  -8 -10   2  331.07   41.70
  -8 -10   2  299.77   40.00
  -8 -10   2  215.48   39.30
  -8 -10   2  294.17   39.60
  -8 -10   2  320.87   39.10
  -8 -10   2  274.77   40.20
  -8 -10   2  297.57   39.90
  -8 -10   2  278.57   42.00
  -7 -10   2  264.67   36.50
  -7 -10   2  272.27   34.70
  -7 -10   2  291.37   35.40
  -7 -10   2  252.67   36.00
   7 -10  -2  271.37   35.80
  -7 -10   2  292.47   38.10
  -7 -10   2  246.18   36.60
  -7  10   2  271.07   43.60
  -6 -10   2   93.59   17.40
  -6 -10   2   78.59   13.70
  -6 -10   2   92.39   15.70
   6 -10  -2   67.29   13.40
  -6 -10   2   67.39   13.80
  -6 -10   2   82.29   13.90
  -6 -10   2   63.59   12.60
  -6  10   2   93.49   23.20
   6  10  -2   39.30   21.50
  -5 -10   2   65.99   12.80
   5 -10  -2   80.69   13.60
   5 -10  -2   71.39   13.40
  -5 -10   2   75.69   13.70
  -5 -10   2   93.09   15.00
  -5 -10   2   62.79   12.90
  -5 -10   2   77.89   13.10
  -5  10   2   98.89   23.30
   5  10  -2   82.29   25.60
  -4 -10   2  472.75   51.69
  -4 -10   2  469.15   50.99
   4 -10  -2  368.76   51.19
  -4 -10   2  387.96   50.99
  -4 -10   2  359.26   51.49
  -4 -10   2  446.86   52.09
  -4  10   2  394.96   58.49
  -3 -10   2   41.20    9.50
  -3 -10   2   54.39    9.00
   3 -10  -2   23.60    8.60
  -3 -10   2   33.40    9.10
  -3 -10   2   27.10    9.50
   3 -10  -2   40.80    9.80
  -3 -10   2   28.90    7.30
   3  10  -2   -2.70   17.40
  -3  10   2  -16.00   15.20
  -2 -10   2  463.95   53.19
  -2 -10   2  502.05   54.79
  -2 -10   2  437.46   54.09
  -2 -10   2  469.25   53.59
  -2 -10   2  394.16   53.39
   2 -10  -2  443.76   54.09
   2  10  -2  324.27   59.39
  -2  10   2  420.06   61.19
  -1 -10   2  180.18   23.60
  -1 -10   2  162.88   23.90
  -1 -10   2  167.78   23.10
  -1 -10   2  174.98   22.60
   1 -10  -2  168.98   23.70
   1 -10  -2  185.58   24.20
   1  10  -2  160.38   30.10
   0 -10   2  269.77   29.90
   0 -10   2  189.28   29.80
   0 -10  -2  220.48   30.40
   0 -10  -2  230.38   30.90
   0  10  -2  231.38   36.40
  -1 -10  -2   43.10    9.90
   1 -10   2   34.10    9.70
  -1 -10  -2   11.70    9.80
   1 -10   2   20.00    9.40
   1  10   2   37.30    5.90
  -1  10  -2   42.20   16.00
  -2 -10  -2  469.25   64.59
  -2 -10  -2  481.85   62.79
  -2 -10  -2  510.85   63.09
  -2 -10  -2  489.65   62.99
  -2 -10  -2  634.34   64.49
   2 -10   2  564.94   64.59
   2  10   2  611.34   68.49
  -2  10  -2  649.04   70.89
   2  10   2  494.35   62.39
  -3 -10  -2  583.74   63.59
   3 -10   2  548.35   62.69
  -3 -10  -2  543.35   62.39
  -3 -10  -2  486.75   62.19
  -3 -10  -2  516.85   62.39
  -3 -10  -2  468.75   63.09
  -3  10  -2  423.36   67.79
   3  10   2  570.64   68.99
   4 -10   2   55.09   10.20
  -4 -10  -2   60.09   10.90
  -4 -10  -2   36.70   10.50
  -4 -10  -2   51.69   11.50
  -4 -10  -2   59.39   10.30
  -4 -10  -2   58.99   10.60
   4  10   2   59.69   16.60
  -4  10  -2   36.30   16.40
   5 -10   2  203.28   25.70
  -5 -10  -2  189.38   26.10
  -5 -10  -2  192.98   26.80
  -5 -10  -2  231.38   26.80
  -5 -10  -2  141.19   26.30
  -5 -10  -2  197.88   26.20
   5  10   2  218.18   33.60
  -6 -10  -2    0.20    7.20
   6 -10   2    5.20    6.40
  -6 -10  -2    3.00    8.40
  -6 -10  -2   16.20    9.00
  -6 -10  -2   -1.20    5.90
  -6 -10  -2    0.80    7.20
  -6 -10  -2   -2.70   10.80
   6  10   2  -10.00   13.50
  -7 -10  -2  104.09   16.50
  -7 -10  -2  119.79   18.70
   7 -10   2  123.19   16.70
  -7 -10  -2  124.49   19.20
  -7 -10  -2   99.59   17.00
  -7 -10  -2  105.29   17.50
  -7 -10  -2  103.59   20.40
   7  10   2   56.69   22.30
   7  10   2  120.79   16.20
  -8 -10  -2  145.49   24.40
  -8 -10  -2  155.28   22.80
   8 -10   2  140.19   20.60
  -8 -10  -2  154.28   23.20
  -8 -10  -2  116.39   22.80
  -8 -10  -2  117.29   23.10
  -8 -10  -2  144.69   21.10
  -8 -10  -2  135.69   24.60
  -8 -10  -2  159.38   22.60
  -8 -10  -2  135.69   20.40
  -8 -10  -2  142.79   22.70
  -8 -10  -2  158.88   23.70
  -9 -10  -2  132.39   23.90
  -9 -10  -2  148.19   25.40
  -9 -10  -2  175.98   24.40
  -9 -10  -2  168.78   25.90
  -9 -10  -2  179.48   24.80
   9 -10   2  152.18   22.00
  -9 -10  -2  184.88   24.10
  -9 -10  -2  156.38   22.20
  -9 -10  -2  143.69   23.60
  -9 -10  -2  109.79   24.30
  -9 -10  -2  177.18   25.60
 -10 -10  -2   81.09   16.60
 -10 -10  -2   72.59   16.50
 -10 -10  -2   99.39   20.10
 -10 -10  -2   64.79   17.80
 -10 -10  -2  115.09   18.40
 -10 -10  -2  101.59   15.20
 -10 -10  -2   87.29   18.80
 -10 -10  -2  100.29   18.50
 -11 -10  -2   29.70   12.20
 -11 -10  -2   16.20   10.30
 -11 -10  -2   20.20   11.80
 -11 -10  -2   22.40   15.20
 -11 -10  -2   19.30   11.10
 -11 -10  -2    6.20   10.20
 -11 -10  -2   31.20   10.70
  11  10   2   10.90    5.90
 -12 -10  -2   36.50   15.00
 -12 -10  -2   23.10   10.30
 -12 -10  -2   -1.00    9.20
 -12 -10  -2   -1.30    8.10
 -12 -10  -2    7.90    9.20
 -12 -10  -2   16.40    9.20
 -13 -10  -2    4.50   12.10
 -13 -10  -2   -1.00    7.30
 -13 -10  -2    4.50    8.10
 -13 -10  -2   -1.70    7.60
 -13 -10  -2    3.10    8.30
 -13 -10  -2  -18.10    8.80
 -13 -11   2   11.90    6.80
 -13 -11   2   16.80    7.30
 -13 -11   2   12.10    6.70
 -13 -11   2    4.00    8.10
 -13 -11   2   11.10    6.30
 -13 -11   2    7.70    9.20
 -12 -11   2   -3.40    7.00
 -12 -11   2   10.40    7.60
 -12 -11   2   -3.00    7.30
 -12 -11   2    1.90   10.90
 -12 -11   2   -3.90    7.10
 -12 -11   2    7.40    7.00
 -11 -11   2    9.30    9.20
 -11 -11   2   31.60   13.20
 -11 -11   2   34.40    9.20
 -11 -11   2   32.00    9.50
 -11 -11   2   25.90    9.10
 -11 -11   2   25.30    9.50
 -11 -11   2   20.50    9.20
 -10 -11   2   61.19   14.50
 -10 -11   2   89.79   17.70
 -10 -11   2   82.19   14.70
 -10 -11   2   58.19   14.80
 -10 -11   2   88.89   14.70
 -10 -11   2   69.79   14.60
 -10 -11   2   84.79   15.10
 -10 -11   2   57.59   14.50
  -9 -11   2   28.70   11.90
  -9 -11   2   14.20   10.30
  -9 -11   2    9.50   13.60
  -9 -11   2   41.60   11.60
  -9 -11   2   28.50   11.10
  -9 -11   2   34.00   11.20
  -9 -11   2   31.40   11.80
  -9 -11   2   25.30   10.20
  -9 -11   2   31.00   11.40
  -9 -11   2   19.90   10.00
  -8 -11   2  117.49   20.00
  -8 -11   2  131.59   21.30
  -8 -11   2  127.09   23.50
  -8 -11   2  159.28   23.00
  -8 -11   2   63.49   20.10
  -8 -11   2  136.69   19.60
  -8 -11   2  123.09   20.30
  -8 -11   2  144.39   21.20
  -8 -11   2  117.19   20.00
  -8 -11   2  133.09   21.50
  -8 -11   2  150.38   21.40
  -7 -11   2  193.98   35.90
  -7 -11   2  265.37   33.70
  -7 -11   2  251.67   32.30
  -7 -11   2  211.08   31.50
  -7 -11   2  254.77   33.00
  -7 -11   2  218.78   34.60
  -7 -11   2  239.38   32.80
  -7 -11   2  237.28   31.90
  -7 -11   2  203.88   32.10
  -7 -11   2  262.57   32.70
  -7 -11   2  288.77   35.00
  -7 -11   2  239.28   33.20
   7  11  -2   96.99   48.60
  -6 -11   2   91.99   16.80
  -6 -11   2  132.59   20.00
  -6 -11   2  131.09   17.30
  -6 -11   2   98.09   17.00
  -6 -11   2  133.89   17.70
   6 -11  -2   65.29   16.60
  -6 -11   2  126.49   18.20
   6  11  -2   41.00   24.20
  -6  11   2  105.69   28.30
   5 -11  -2   52.39   12.90
  -5 -11   2  121.89   17.10
  -5 -11   2   96.99   13.80
  -5 -11   2   77.39   13.50
   5 -11  -2   58.69   13.00
  -5 -11   2   48.90   12.80
  -5 -11   2   92.29   14.50
  -5 -11   2   89.19   13.30
  -5  11   2   22.90   22.60
   5  11  -2   20.10   21.10
  -4 -11   2   68.19   10.80
  -4 -11   2   49.60   11.70
   4 -11  -2   58.59   11.10
  -4 -11   2   25.90    9.90
  -4 -11   2   58.29   10.50
   4 -11  -2   28.50   10.70
  -4 -11   2   58.99   11.30
  -4  11   2   36.40   21.70
   4  11  -2   26.10   19.70
  -3 -11   2  147.39   20.20
  -3 -11   2  175.88   21.40
  -3 -11   2  132.89   20.70
   3 -11  -2  148.49   21.00
   3 -11  -2  120.69   20.60
  -3 -11   2  149.99   21.70
  -3 -11   2  180.88   20.20
  -3  11   2  129.99   30.90
   3  11  -2   86.69   27.30
  -2 -11   2    2.70    8.60
   2 -11  -2   24.20    9.20
  -2 -11   2   27.20    7.10
  -2 -11   2   12.70    7.40
   2 -11  -2   23.90    8.80
  -2 -11   2   21.90    8.50
   2  11  -2   14.60   15.50
  -2  11   2  -14.80   16.40
  -1 -11   2   99.69   17.90
   1 -11  -2  131.09   18.60
  -1 -11   2  127.69   17.70
   1 -11  -2  121.39   18.20
  -1  11   2  110.69   27.40
   1  11  -2  120.19   25.00
   0 -11  -2  424.56   53.19
   0 -11   2  452.75   52.39
   0 -11   2  367.86   52.79
   0 -11  -2  422.46   52.69
   0  11   2  446.26   59.19
   0  11  -2  468.85   58.29
  -1 -11  -2  673.53   78.59
  -1 -11  -2  684.63   79.49
   1 -11   2  535.65   78.49
   1 -11   2  658.63   78.19
   1  11   2  677.73   82.89
  -1  11  -2  712.33   83.59
   2 -11   2  115.29   14.50
  -2 -11  -2  114.99   15.10
  -2 -11  -2   82.99   13.00
   2 -11   2   61.29   14.30
  -2 -11  -2   78.89   15.70
   2  11   2  121.99   21.50
  -2  11  -2   82.49   23.20
   2  11   2   77.79   11.60
  -3 -11  -2  109.29   15.10
   3 -11   2  142.89   16.80
   3 -11   2   59.79   15.60
  -3 -11  -2  129.29   17.40
  -3 -11  -2   73.09   16.70
  -3 -11  -2   97.59   14.60
  -3 -11  -2  104.89   15.40
  -3  11  -2  128.79   25.30
   3  11   2  123.69   23.60
  -4 -11  -2  119.79   19.40
  -4 -11  -2  137.49   18.50
  -4 -11  -2  130.89   17.80
   4 -11   2   83.39   18.00
  -4 -11  -2  167.28   19.00
  -4 -11  -2  120.09   19.90
   4  11   2  147.79   27.20
  -5 -11  -2  179.48   25.20
  -5 -11  -2  164.28   21.90
   5 -11   2  147.79   22.00
  -5 -11  -2  213.78   23.40
  -5 -11  -2  179.08   22.60
  -5 -11  -2  111.29   22.50
  -5 -11  -2  127.29   22.30
   6 -11   2   -5.00    6.50
  -6 -11  -2    2.80    7.70
  -6 -11  -2  -12.90   10.60
  -6 -11  -2    5.00    8.10
  -6 -11  -2   13.20    8.90
  -6 -11  -2    4.20    9.60
  -6 -11  -2    0.50    7.60
   6  11   2   -1.80   14.10
   6  11   2   19.00    5.60
  -7 -11  -2  276.07   35.50
  -7 -11  -2  313.17   37.80
  -7 -11  -2  283.07   38.30
  -7 -11  -2  246.78   35.80
  -7 -11  -2  225.28   37.10
   7 -11   2  273.67   35.20
  -7 -11  -2  234.88   36.80
  -7 -11  -2  275.57   36.80
  -7 -11  -2  322.87   36.70
  -7 -11  -2  287.17   36.50
  -7 -11  -2  266.47   38.20
  -7 -11  -2  265.27   37.10
  -7 -11  -2  256.17   36.40
   7  11   2  241.38   42.70
   8 -11   2   95.79   16.20
  -8 -11  -2   83.99   18.50
  -8 -11  -2   75.09   16.40
  -8 -11  -2  111.89   18.40
  -8 -11  -2  125.89   18.60
  -8 -11  -2  134.69   20.60
  -8 -11  -2   86.59   20.40
  -8 -11  -2   95.49   18.30
  -8 -11  -2  120.99   20.50
  -8 -11  -2   97.49   16.80
  -8 -11  -2  113.49   18.60
  -8 -11  -2   83.59   18.60
   9 -11   2  139.09   20.90
  -9 -11  -2  188.58   23.60
  -9 -11  -2  115.19   24.40
  -9 -11  -2  104.99   21.60
  -9 -11  -2  137.89   22.60
  -9 -11  -2  160.68   24.40
  -9 -11  -2  143.49   23.90
  -9 -11  -2  138.99   21.40
  -9 -11  -2  152.48   22.60
  -9 -11  -2  129.79   21.70
  -9 -11  -2  144.49   22.50
 -10 -11  -2   -7.60   10.00
 -10 -11  -2   12.80    9.10
 -10 -11  -2    4.00    8.20
 -10 -11  -2  -14.00   14.30
 -10 -11  -2    9.80   11.50
 -10 -11  -2    8.10   10.40
 -10 -11  -2   21.70   11.90
 -10 -11  -2    3.50   10.00
 -10 -11  -2  -13.90    6.50
  10  11   2    5.40    5.80
 -11 -11  -2   39.20   11.50
 -11 -11  -2   27.30    9.70
 -11 -11  -2   31.30   10.30
 -11 -11  -2   17.50   15.60
 -11 -11  -2   15.30   10.50
 -11 -11  -2   27.30   10.80
 -12 -11  -2   12.60    7.70
 -12 -11  -2   16.80   10.20
 -12 -11  -2    2.00    8.20
 -12 -11  -2    5.00    8.50
 -12 -11  -2    9.10   13.70
 -12 -11  -2    8.40    8.30
 -13 -11  -2   -0.40   10.50
 -13 -11  -2    1.40    6.90
 -13 -11  -2  -19.00    7.40
 -13 -11  -2   -1.20    6.00
 -13 -11  -2    4.30    7.10
 -13 -11  -2   -6.60    7.60
 -13 -12   2   68.19   10.80
 -13 -12   2   88.29   12.20
 -13 -12   2   66.49   10.50
 -13 -12   2   55.59   10.60
 -12 -12   2   17.80    9.30
 -12 -12   2   50.99    9.70
 -12 -12   2   47.20    9.60
 -12 -12   2   52.19   12.30
 -12 -12   2   41.80    9.00
 -12 -12   2   49.99   10.10
 -11 -12   2  106.79   16.80
 -11 -12   2   71.69   13.70
 -11 -12   2   73.79   13.40
 -11 -12   2   78.69   13.00
 -11 -12   2   79.89   13.50
 -11 -12   2   37.80   12.80
 -11 -12   2   82.99   13.00
 -10 -12   2   57.39   12.10
 -10 -12   2   62.69   11.90
 -10 -12   2   60.59   12.70
 -10 -12   2   62.99   16.00
 -10 -12   2   63.89   13.00
 -10 -12   2   42.10   11.70
 -10 -12   2   50.79   12.80
 -10 -12   2   53.69   13.10
 -10 -12   2   51.59   12.00
  -9 -12   2  109.39   18.80
  -9 -12   2  137.79   17.90
  -9 -12   2   81.29   17.70
  -9 -12   2   96.39   20.90
  -9 -12   2  134.39   18.80
  -9 -12   2  133.99   18.30
  -9 -12   2   90.69   18.00
  -9 -12   2   64.19   17.40
  -9 -12   2  129.29   18.80
  -8 -12   2    6.60   11.30
  -8 -12   2   12.20    9.00
  -8 -12   2    5.30   10.70
  -8 -12   2    5.30    9.90
  -8 -12   2    7.80    9.30
  -8 -12   2   10.20   13.60
  -8 -12   2   20.30    9.60
  -8 -12   2   17.20    9.80
  -8 -12   2    2.40   10.60
  -8 -12   2   13.10   10.00
  -8 -12   2   -3.20    9.50
  -7 -12   2  113.19   17.10
  -7 -12   2   46.00   14.90
  -7 -12   2   66.79   18.50
  -7 -12   2   89.79   15.60
  -7 -12   2  112.49   16.50
   7 -12  -2   79.29   16.70
  -7 -12   2   82.39   15.80
  -7 -12   2   99.79   16.90
  -7 -12   2   79.09   15.30
  -7 -12   2   86.89   17.80
  -7 -12   2   98.19   17.90
  -7 -12   2   80.59   17.00
  -6 -12   2   68.59   12.60
  -6 -12   2   77.99   12.90
   6 -12  -2   15.20   12.50
  -6 -12   2   73.69   15.00
  -6 -12   2   46.30   10.70
  -6 -12   2   34.50   11.80
  -6 -12   2   60.39   12.70
  -6  12   2   57.19   23.90
   6  12  -2   26.80   20.70
   5 -12  -2   10.50    9.70
  -5 -12   2   -2.60    8.00
  -5 -12   2   14.40    7.20
  -5 -12   2   -6.90    7.70
  -5 -12   2   -5.10   10.50
  -5 -12   2    4.70    7.80
  -5 -12   2    5.90    8.80
   5 -12  -2   15.70    8.50
  -5  12   2  -27.80   20.30
   5  12  -2  -14.30   17.50
  -4 -12   2  147.69   18.40
   4 -12  -2   73.19   18.10
  -4 -12   2  124.09   18.00
  -4 -12   2  181.28   21.50
   4 -12  -2  102.39   18.30
  -4 -12   2  139.99   19.00
  -4 -12   2  116.79   18.80
  -4 -12   2  125.19   19.60
  -4  12   2  132.19   30.50
  -3 -12   2   26.50    8.10
  -3 -12   2   55.89   11.40
  -3 -12   2   32.50    9.20
  -3 -12   2   47.40   10.30
   3 -12  -2   38.30    9.80
   3 -12  -2   23.20   10.20
  -3  12   2   42.80   21.80
   3  12  -2   24.30   16.20
   2 -12  -2   33.50    9.70
   2 -12  -2   37.10   10.60
  -2 -12   2   23.70    9.90
  -2 -12   2   43.60    9.90
   2  12  -2   26.60   17.30
  -2  12   2   27.90   19.00
  -1 -12   2  340.77   38.60
  -1 -12   2  289.07   38.90
   1 -12  -2  295.37   38.90
   1 -12  -2  264.17   38.80
  -1  12   2  372.46   47.50
   1  12  -2  288.87   44.80
   0 -12  -2  170.28   24.40
   0 -12   2  189.18   23.60
   0 -12   2  150.28   23.70
   0 -12  -2  182.68   24.40
   0  12   2  177.38   30.70
   0  12  -2  161.48   28.80
   1 -12   2  193.68   26.40
  -1 -12  -2  207.58   27.10
   1 -12   2  182.58   27.50
  -1 -12  -2  206.98   28.00
  -1  12  -2  221.98   33.40
   1  12   2  200.58   31.40
   2 -12   2   94.69   15.80
  -2 -12  -2  131.89   17.20
  -2 -12  -2  101.19   17.60
   2 -12   2  100.39   17.40
   2  12   2   91.59   15.60
  -2  12  -2  115.09   24.70
   2  12   2  123.69   22.80
   3 -12   2   38.20   12.00
  -3 -12  -2   48.00   10.50
  -3 -12  -2   51.69   13.00
  -3 -12  -2   68.29   12.30
   3 -12   2   64.19   11.40
   3  12   2   56.59    8.60
  -3  12  -2   83.29   22.00
   3  12   2   42.40   16.60
  -4 -12  -2   67.99   12.80
   4 -12   2   35.10   11.90
  -4 -12  -2   78.39   12.30
  -4 -12  -2   49.90   10.00
  -4 -12  -2   58.29   11.00
  -4 -12  -2   46.50   13.00
   4  12   2   63.09   19.20
   4  12   2   66.09    9.30
   5 -12   2   93.09   17.80
  -5 -12  -2  119.59   17.30
  -5 -12  -2   97.79   16.30
  -5 -12  -2  135.49   18.50
  -5 -12  -2   84.29   18.10
  -5 -12  -2  115.69   20.10
  -5 -12  -2   92.69   18.10
   5  12   2   99.19   26.10
   5  12   2  144.69   16.00
  -6 -12  -2   73.99   16.70
   6 -12   2   49.60   13.00
  -6 -12  -2   67.59   12.40
  -6 -12  -2   84.99   16.50
  -6 -12  -2   71.49   13.60
  -6 -12  -2   60.49   16.00
  -6 -12  -2  101.19   15.30
  -6 -12  -2   60.09   13.90
  -6 -12  -2   47.40   13.70
   6  12   2   91.29   11.70
   6  12   2   45.20   22.50
  -7 -12  -2  124.19   18.20
  -7 -12  -2  104.49   19.60
  -7 -12  -2  107.79   19.00
  -7 -12  -2  108.39   18.80
   7 -12   2   64.39   15.90
  -7 -12  -2  114.69   20.00
  -7 -12  -2  125.39   18.30
  -7 -12  -2   89.29   16.80
  -7 -12  -2   99.19   21.80
  -7 -12  -2  108.19   17.70
  -7 -12  -2  113.69   18.40
  -7 -12  -2   63.69   16.70
  -8 -12  -2   84.79   14.50
  -8 -12  -2   75.09   15.30
  -8 -12  -2   54.19   17.30
  -8 -12  -2   63.79   13.40
  -8 -12  -2   89.69   15.40
  -8 -12  -2   57.59   14.90
  -8 -12  -2   41.10   13.00
   8 -12   2   42.00   12.20
  -8 -12  -2   67.69   15.50
  -8 -12  -2   57.89   15.70
  -8 -12  -2   57.89   15.70
  -8 -12  -2   60.19   13.50
  -9 -12  -2   12.40   14.50
  -9 -12  -2   24.70   11.20
  -9 -12  -2    4.30   11.30
  -9 -12  -2    8.50    9.00
  -9 -12  -2   -0.30   11.10
  -9 -12  -2   19.30   10.60
  -9 -12  -2    6.80    8.60
  -9 -12  -2    1.10   10.40
  -9 -12  -2   24.40   11.00
   9  12   2   11.90    6.40
 -10 -12  -2    5.00    8.20
 -10 -12  -2   17.80   11.20
 -10 -12  -2   -9.90    7.50
 -10 -12  -2   15.00   11.10
 -10 -12  -2   14.90   10.50
 -10 -12  -2   18.10   10.10
 -10 -12  -2   12.40    9.80
 -10 -12  -2   -8.20   14.80
 -10 -12  -2   -2.60    8.40
  10  12   2   11.90    5.50
 -11 -12  -2   33.70   15.10
 -11 -12  -2   23.50    9.20
 -11 -12  -2    3.90    8.60
 -11 -12  -2   20.30    8.00
 -11 -12  -2   22.30    9.00
 -11 -12  -2   18.10   11.20
 -12 -12  -2   44.10   11.20
 -12 -12  -2   64.49   12.10
 -12 -12  -2   66.19   12.80
 -12 -12  -2   71.59   15.30
 -12 -12  -2   72.29   11.80
 -12 -12  -2   55.09   10.90
 -12 -13   2   26.30    7.00
 -12 -13   2   17.50    7.10
 -12 -13   2   23.60    9.80
 -12 -13   2   31.70    7.70
 -12 -13   2   22.70    6.60
 -12 -13   2   12.90    6.70
 -11 -13   2   46.70    9.80
 -11 -13   2   32.90   10.30
 -11 -13   2   57.29   10.30
 -11 -13   2   42.30    9.40
 -11 -13   2   43.90    9.90
 -11 -13   2   54.49   13.30
 -10 -13   2  177.78   25.50
 -10 -13   2  148.89   24.80
 -10 -13   2  203.68   25.10
 -10 -13   2  165.08   25.80
 -10 -13   2  133.79   25.20
 -10 -13   2  220.88   25.00
 -10 -13   2  210.88   27.70
 -10 -13   2  197.08   24.70
  -9 -13   2    3.80    9.10
  -9 -13   2   -4.00    8.50
  -9 -13   2    9.20    7.70
  -9 -13   2    2.70    9.10
  -9 -13   2    9.10   12.70
  -9 -13   2    1.70    8.20
  -9 -13   2   14.40    9.00
  -9 -13   2    6.20    9.10
  -9 -13   2    6.70    8.10
  -8 -13   2   65.69   14.70
  -8 -13   2   74.89   14.10
  -8 -13   2   65.79   15.90
  -8 -13   2   57.69   15.00
  -8 -13   2   69.89   15.60
  -8 -13   2   99.09   16.10
  -8 -13   2   90.79   15.30
  -8 -13   2   74.69   14.80
  -8 -13   2   84.59   15.10
  -8 -13   2  111.09   19.20
  -7 -13   2   50.19   15.00
  -7 -13   2   22.70   10.80
  -7 -13   2   43.70   11.40
  -7 -13   2   28.80   12.50
  -7 -13   2   17.60   10.10
  -7 -13   2   39.40   10.20
  -7 -13   2   37.60   12.20
   7 -13  -2    1.90   11.40
  -7 -13   2   23.40   11.70
  -7 -13   2   24.00   10.70
  -7 -13   2   27.80   10.20
  -7 -13   2   21.40   10.30
  -6 -13   2   59.99   13.40
  -6 -13   2   37.50   12.90
  -6 -13   2   83.29   13.50
  -6 -13   2   53.29   12.60
  -6 -13   2   81.79   18.00
  -6 -13   2   63.19   13.40
  -6 -13   2   69.49   13.20
  -6 -13   2   55.39   14.60
  -6 -13   2   55.09   15.30
   6 -13  -2   53.79   14.30
  -6 -13   2   35.30   13.70
  -6 -13   2   72.89   14.20
  -5 -13   2   12.00    7.20
   5 -13  -2   19.60   11.40
  -5 -13   2    6.10    9.60
   5 -13  -2   25.00    9.30
  -5 -13   2   15.10   11.30
  -5 -13   2    8.00    8.30
  -5 -13   2   21.60    9.30
  -5 -13   2   21.60    8.90
  -5  13   2   12.80   22.60
   5  13  -2    7.30   17.70
  -4 -13   2  145.89   21.90
   4 -13  -2  152.28   21.40
  -4 -13   2  148.19   21.00
  -4 -13   2  152.78   21.50
  -4 -13   2  169.08   22.50
   4 -13  -2  124.69   21.90
  -4  13   2  133.79   32.40
   4  13  -2  117.89   29.10
  -3 -13   2  117.69   17.50
  -3 -13   2  114.19   16.90
   3 -13  -2   83.09   17.00
   3 -13  -2   85.49   15.90
  -3  13   2  146.99   29.20
   3  13  -2   87.49   25.20
   2 -13  -2   47.90   11.70
   2 -13  -2   54.79   11.10
  -2 -13   2   54.69   11.40
  -2 -13   2   42.60   11.50
  -2  13   2   43.10   22.10
   2  13  -2   58.49   19.60
   1 -13  -2   95.39   16.30
  -1 -13   2  100.39   16.10
  -1 -13   2   95.49   16.60
   1 -13  -2  109.69   17.10
  -1  13   2  120.69   25.60
   1  13  -2  117.09   23.60
   0 -13  -2  130.19   19.00
   0 -13  -2  133.09   18.60
   0 -13   2   94.69   18.10
   0 -13   2  165.38   18.40
   0  13  -2  117.69   24.00
   0  13   2   71.99   22.60
  -1 -13  -2  514.05   58.99
   1 -13   2  458.15   57.69
  -1 -13  -2  477.55   57.99
   1 -13   2  430.26   58.69
  -1  13  -2  504.15   64.89
  -2 -13  -2  300.67   34.80
   2 -13   2  214.88   34.90
  -2 -13  -2  311.47   36.10
   2 -13   2  274.17   34.10
  -2  13  -2  303.37   41.80
   2  13   2  218.08   38.60
   3 -13   2   67.29   11.80
   3 -13   2   34.20   12.90
  -3 -13  -2   73.59   13.00
  -3 -13  -2   55.89   13.50
   3  13   2   47.00   17.90
  -3  13  -2   69.69   21.30
   3  13   2   64.79    9.60
  -4 -13  -2   66.69   15.20
   4 -13   2   68.69   14.90
  -4 -13  -2  104.09   14.40
  -4 -13  -2   54.89   13.60
   4  13   2   82.59   11.60
   4  13   2   74.19   20.80
  -5 -13  -2  357.46   42.70
  -5 -13  -2  352.96   44.60
  -5 -13  -2  294.47   43.40
  -5 -13  -2  337.17   41.70
  -5 -13  -2  338.87   48.90
  -5 -13  -2  414.46   43.30
   5 -13   2  243.08   42.40
   5  13   2  323.37   40.60
   5  13   2  316.27   49.20
  -6 -13  -2   16.70   11.50
  -6 -13  -2   47.70   11.70
  -6 -13  -2   44.10   12.10
  -6 -13  -2   20.00   12.30
  -6 -13  -2   45.80   11.70
   6 -13   2   30.80   10.90
  -6 -13  -2   29.80   11.70
  -6 -13  -2   28.80   13.10
  -6 -13  -2   14.30   12.00
  -6 -13  -2   46.50   14.20
  -6 -13  -2   20.40   15.40
  -6 -13  -2   35.80   10.00
   6  13   2   23.80    7.50
  -6  13  -2   14.60    9.50
  -7 -13  -2   21.70   11.60
   7 -13   2   30.30   12.10
  -7 -13  -2   43.40   14.70
  -7 -13  -2   50.69   16.90
  -7 -13  -2   68.19   14.60
  -7 -13  -2   45.40   13.30
  -7 -13  -2   43.70   12.50
  -7 -13  -2   51.29   12.90
  -7 -13  -2   77.09   14.40
  -7 -13  -2   49.30   14.40
  -7 -13  -2   71.59   15.10
  -7 -13  -2   55.99   11.80
   7  13   2   49.90    9.80
  -8 -13  -2  171.98   25.30
  -8 -13  -2  142.69   23.40
   8 -13   2  109.79   23.10
  -8 -13  -2  196.58   24.60
  -8 -13  -2  112.69   23.60
  -8 -13  -2  129.39   24.50
  -8 -13  -2  162.18   23.40
  -8 -13  -2  153.98   24.90
  -8 -13  -2  172.88   24.10
  -8 -13  -2  180.48   24.40
  -8 -13  -2  205.28   28.50
   8  13   2  169.48   21.50
  -9 -13  -2   36.90   12.40
  -9 -13  -2   31.60   16.60
  -9 -13  -2   41.10   10.70
  -9 -13  -2   32.10   12.50
  -9 -13  -2   32.00   12.40
  -9 -13  -2   54.89   11.80
  -9 -13  -2   35.10   11.50
  -9 -13  -2   12.20   10.40
  -9 -13  -2   39.00   13.20
   9  13   2   42.20    8.00
 -10 -13  -2   27.90    9.00
 -10 -13  -2   39.70   16.30
 -10 -13  -2   30.10    9.70
 -10 -13  -2   15.70    9.30
 -10 -13  -2   25.20   10.10
 -10 -13  -2   35.40   12.30
 -10 -13  -2   16.30    9.10
 -11 -13  -2   10.00    7.70
 -11 -13  -2   24.80   10.70
 -11 -13  -2    5.40    6.60
 -11 -13  -2   10.80    7.80
 -11 -13  -2   -4.90   13.00
 -11 -13  -2   11.20    7.80
 -12 -13  -2   16.00    8.90
 -12 -13  -2   46.50   11.80
 -12 -13  -2   25.00    7.40
 -12 -13  -2   19.70    7.40
 -12 -13  -2   16.60    6.60
 -12 -13  -2   27.80    7.70
 -12 -14   2   12.70    7.80
 -12 -14   2    9.70    4.90
 -12 -14   2    8.10    4.80
 -12 -14   2   10.80    5.50
 -12 -14   2   13.80    5.50
 -11 -14   2    1.10    5.40
 -11 -14   2    2.40    6.80
 -11 -14   2    4.70    6.30
 -11 -14   2   13.40    6.10
 -11 -14   2   16.70    6.40
 -11 -14   2   -0.70   10.10
 -10 -14   2   11.10    6.80
 -10 -14   2   35.30    9.00
 -10 -14   2   11.40    8.20
 -10 -14   2   13.90    8.10
 -10 -14   2    6.70    7.10
 -10 -14   2   24.30   12.40
 -10 -14   2   15.70    7.00
 -10 -14   2   18.40    7.70
  10  14  -2   18.60    5.40
  -9 -14   2   82.29   14.70
  -9 -14   2   84.39   14.10
  -9 -14   2   69.69   14.40
  -9 -14   2   77.19   15.00
  -9 -14   2   94.49   18.10
  -9 -14   2   89.29   14.20
  -9 -14   2   79.99   15.10
  -9 -14   2   73.89   13.40
  -9 -14   2   85.69   14.40
  -8 -14   2   41.10   12.90
  -8 -14   2   48.50   12.60
  -8 -14   2   55.79   14.00
  -8 -14   2   60.79   12.50
  -8 -14   2   68.29   11.90
  -8 -14   2   56.49   12.30
  -8 -14   2   71.79   13.40
  -8 -14   2   76.89   17.10
  -8 -14   2   42.70   14.30
  -8 -14   2   84.19   14.00
  -7 -14   2   74.89   13.20
  -7 -14   2   57.19   12.00
  -7 -14   2   65.29   16.90
  -7 -14   2   54.09   13.00
  -7 -14   2   69.39   13.10
  -7 -14   2   42.80   12.80
  -7 -14   2   73.89   14.20
  -7 -14   2   64.29   12.20
  -7 -14   2   60.09   14.20
  -7 -14   2   51.69   12.90
  -7 -14   2   52.69   14.30
  -6 -14   2  101.99   19.00
  -6 -14   2  174.18   21.10
  -6 -14   2  111.39   18.00
  -6 -14   2  119.99   22.20
  -6 -14   2  135.29   19.20
   6 -14  -2   95.69   19.40
  -6 -14   2  129.99   18.40
  -6 -14   2   99.49   17.40
  -6 -14   2   95.09   19.10
  -6 -14   2  103.99   18.60
  -6 -14   2  106.39   19.10
  -6 -14   2  134.39   19.00
  -5 -14   2   93.19   15.10
  -5 -14   2   73.19   15.60
  -5 -14   2   81.89   14.50
  -5 -14   2  103.09   15.90
  -5 -14   2   86.59   16.70
  -5 -14   2  102.89   17.80
   5 -14  -2   82.19   16.70
  -5 -14   2   93.29   16.40
  -5 -14   2   92.49   18.80
  -5 -14   2   70.79   15.00
   4 -14  -2  139.39   21.40
  -4 -14   2  132.49   20.10
  -4 -14   2  134.79   20.70
  -4 -14   2  117.99   19.60
   4 -14  -2  126.99   19.70
  -4 -14   2  112.59   21.00
  -4 -14   2  135.39   26.40
  -4  14   2  136.19   31.50
   4  14  -2  154.08   34.90
   3 -14  -2   25.60   10.90
  -3 -14   2   26.60    8.90
   3 -14  -2   14.20    8.30
  -3 -14   2   33.20    9.80
  -3  14   2  -11.60   20.40
   3  14  -2   14.80   19.00
   2 -14  -2   17.80    8.30
   2 -14  -2   20.40    9.90
  -2 -14   2    4.20    7.80
  -2 -14   2   12.50    8.80
  -2  14   2   23.10   19.90
   2  14  -2   -1.50   15.60
  -1 -14   2   84.59   13.80
   1 -14  -2   67.39   13.80
  -1 -14   2   69.29   14.20
   1 -14  -2   81.79   14.70
  -1  14   2   86.39   23.40
   1  14  -2   87.69   21.90
   0 -14   2  109.99   17.00
   0 -14   2  111.39   15.90
   0 -14  -2   98.79   16.50
   0 -14  -2  104.89   16.50
   0  14  -2   98.99   23.70
   0  14   2   65.89   22.50
   1 -14   2   53.39   12.30
   1 -14   2   73.29   11.00
  -1 -14  -2   48.20   10.70
  -1 -14  -2   65.59   12.50
   1  14   2    3.60   16.40
   2 -14   2   73.59   13.60
   2 -14   2   88.99   15.80
  -2 -14  -2   96.09   15.70
  -2 -14  -2   78.49   13.80
   2  14   2   58.49   20.00
  -2  14  -2  112.19   23.00
  -3 -14  -2   51.59   11.70
   3 -14   2   44.70   13.40
   3 -14   2   57.69   11.20
  -3 -14  -2   56.29   13.20
   3  14   2   56.09   19.20
  -4 -14  -2  189.48   24.40
   4 -14   2  162.18   24.60
  -4 -14  -2  129.69   24.10
  -4 -14  -2  152.38   25.70
  -4 -14  -2  183.38   30.80
  -4 -14  -2  135.09   22.80
   4  14   2  276.27   37.20
   4  14   2  157.38   21.60
  -5 -14  -2  271.37   36.30
  -5 -14  -2  290.47   38.40
   5 -14   2  205.88   36.50
  -5 -14  -2  335.97   37.60
  -5 -14  -2  277.47   36.30
  -5 -14  -2  297.07   37.40
  -5 -14  -2  302.57   40.00
  -5 -14  -2  276.27   37.60
   5  14   2  265.57   34.50
  -5  14  -2  273.47   35.90
  -6 -14  -2   33.80   12.80
  -6 -14  -2   49.10   14.90
  -6 -14  -2   36.90   11.60
  -6 -14  -2   50.89   11.70
  -6 -14  -2   46.30   11.70
  -6 -14  -2   48.10   12.90
  -6 -14  -2   48.60   14.90
  -6 -14  -2   54.69   13.00
   6 -14   2   27.90   11.70
  -6 -14  -2   21.80   12.80
  -6 -14  -2   37.90   16.40
   6  14   2   52.29    9.20
  -6  14  -2   38.40   10.40
  -7 -14  -2   63.09   13.60
  -7 -14  -2   96.09   15.60
  -7 -14  -2   92.99   14.80
  -7 -14  -2   45.40   14.10
  -7 -14  -2   65.89   15.10
   7 -14   2   43.70   13.30
  -7 -14  -2   57.59   13.20
  -7 -14  -2   48.40   12.90
  -7 -14  -2   53.49   17.60
  -7 -14  -2   76.99   14.90
  -7 -14  -2   55.39   12.10
  -7 -14  -2   74.19   16.60
   7  14   2   63.79   10.90
  -8 -14  -2   21.60    9.50
   8 -14   2    9.90   10.30
  -8 -14  -2   30.00   10.40
  -8 -14  -2   19.60    9.40
  -8 -14  -2   35.90    9.80
  -8 -14  -2   17.90   12.20
  -8 -14  -2    4.20    9.60
  -8 -14  -2   11.60   10.70
  -8 -14  -2   21.00   10.60
  -8 -14  -2    9.40   14.20
   8  14   2   13.90    6.60
  -9 -14  -2   56.99   12.10
  -9 -14  -2   45.30   12.40
  -9 -14  -2   65.89   11.50
  -9 -14  -2   59.89   11.90
  -9 -14  -2   52.49   13.90
  -9 -14  -2   30.40   16.20
  -9 -14  -2   51.79   12.60
  -9 -14  -2   33.40   12.20
   9  14   2   50.29    9.30
 -10 -14  -2    3.70    7.80
 -10 -14  -2   -5.80   10.30
 -10 -14  -2   20.50    7.50
 -10 -14  -2   13.60    7.50
 -10 -14  -2   21.50    8.70
 -10 -14  -2   29.60    9.20
 -10 -14  -2    8.70   13.40
 -11 -14  -2   27.00    8.00
 -11 -14  -2   36.70   10.20
 -11 -14  -2   17.00    7.20
 -11 -14  -2    9.50   11.80
 -11 -14  -2   19.50    7.60
 -11 -14  -2   18.40    6.60
 -12 -14  -2   14.90    5.50
 -12 -14  -2   17.30    7.20
 -12 -14  -2   20.90    6.50
 -12 -14  -2   19.70    5.90
 -12 -14  -2   14.10    9.40
  12  14   2   15.70    4.60
 -11 -15   2    9.10    8.90
 -11 -15   2   12.80    6.10
 -11 -15   2   12.50    5.30
 -11 -15   2   18.60    6.30
 -11 -15   2   16.20    5.60
 -11 -15   2   12.20    5.70
 -10 -15   2   11.30    7.20
 -10 -15   2   16.90    6.30
 -10 -15   2   20.40   11.00
 -10 -15   2   22.60    7.40
 -10 -15   2   20.40    6.80
 -10 -15   2   16.80    7.90
 -10 -15   2   13.10    6.40
  10  15  -2   11.40    4.80
  -9 -15   2   46.10   10.10
  -9 -15   2   38.60    9.10
  -9 -15   2   50.79   13.60
  -9 -15   2   40.70    8.70
  -9 -15   2   26.20    8.90
  -9 -15   2   50.79   10.30
  -9 -15   2   23.70    8.10
  -9 -15   2   24.20    9.20
   9  15  -2   26.30    6.90
  -8 -15   2   88.29   15.20
  -8 -15   2   94.19   14.80
  -8 -15   2   89.69   15.70
  -8 -15   2  113.39   16.30
  -8 -15   2   98.79   16.60
  -8 -15   2   99.59   15.90
  -8 -15   2   98.49   16.20
  -8 -15   2  110.89   19.70
  -8 -15   2   93.89   15.30
   8  15  -2   77.99   13.20
  -7 -15   2   13.10    8.20
  -7 -15   2    3.90    9.40
  -7 -15   2   15.80   13.10
  -7 -15   2   23.70    9.50
  -7 -15   2   13.30    8.70
  -7 -15   2   18.20    9.40
  -7 -15   2    4.10    8.30
  -7 -15   2    9.40    9.20
  -7 -15   2   10.30    8.80
  -7 -15   2    2.10    7.70
  -6 -15   2    5.70   10.70
  -6 -15   2    4.30   12.70
   6 -15  -2   20.90   10.80
  -6 -15   2   18.30    9.30
  -6 -15   2    5.00    9.30
  -6 -15   2   13.70    8.20
  -6 -15   2    6.50    8.40
  -6 -15   2    5.60    9.20
  -6 -15   2    9.00    8.40
  -5 -15   2  145.69   23.60
  -5 -15   2  147.09   20.50
  -5 -15   2  129.99   20.70
   5 -15  -2  114.29   21.10
  -5 -15   2  132.09   20.20
  -5 -15   2  161.48   22.20
  -5 -15   2  130.69   20.70
   5  15  -2  121.79   18.00
  -4 -15   2  276.77   38.20
   4 -15  -2  322.77   39.60
  -4 -15   2  326.07   41.60
  -4 -15   2  287.07   38.40
  -4 -15   2  281.77   37.70
  -4 -15   2  303.87   39.10
   4 -15  -2  310.87   38.10
   4  15  -2  266.07   36.40
   3 -15  -2   14.80    8.40
  -3 -15   2   18.10   11.90
  -3 -15   2   24.00    8.30
   3 -15  -2   20.60   10.80
  -3 -15   2   18.60    8.90
  -3 -15   2    8.40   10.60
  -3 -15   2    8.90    8.60
   3 -15  -2   12.00    9.90
   3  15  -2   14.50    6.40
  -2 -15   2  373.66   43.50
   2 -15  -2  328.27   43.70
   2 -15  -2  342.57   44.10
  -2 -15   2  355.66   44.00
  -2  15   2  334.27   51.19
   2  15  -2  306.47   42.00
   2  15  -2  444.46   57.39
   1 -15  -2   25.80    9.20
   1 -15  -2   25.20    9.90
  -1 -15   2   31.30    9.90
  -1 -15   2   42.00    9.40
   1  15  -2   17.70   16.70
  -1  15   2  -12.10   18.50
   0 -15  -2   30.90    9.90
   0 -15   2   22.50   10.10
   0 -15  -2   30.10    9.50
   0 -15   2   32.60    9.10
   0  15  -2   21.40   19.10
  -1 -15  -2   84.49   13.50
   1 -15   2   49.30   13.40
   1 -15   2   70.99   12.60
  -1 -15  -2   75.39   13.80
  -1  15  -2   67.49   20.10
  -2 -15  -2  149.69   19.90
  -2 -15  -2  143.39   20.30
  -2 -15  -2  136.49   20.80
   2 -15   2  132.59   20.60
  -2 -15  -2  107.89   18.70
   2 -15   2  129.09   18.90
  -2  15  -2  160.48   27.40
  -2  15  -2  109.89   17.50
   2  15   2  135.89   17.80
  -3 -15  -2   62.39   12.70
  -3 -15  -2   84.39   14.10
  -3 -15  -2   66.59   15.30
  -3 -15  -2   64.59   13.00
   3 -15   2   56.09   13.90
   3 -15   2   68.69   12.40
  -3 -15  -2   46.60   12.40
  -3  15  -2   70.69   11.10
  -4 -15  -2  234.18   30.70
  -4 -15  -2  157.78   27.00
  -4 -15  -2  212.98   27.90
  -4 -15  -2  197.98   28.50
  -4 -15  -2  204.18   29.20
  -4 -15  -2  218.88   27.60
   4 -15   2  177.78   28.40
  -4  15  -2  203.88   26.50
  -5 -15  -2  118.99   20.40
  -5 -15  -2  107.09   18.30
  -5 -15  -2  112.69   18.10
   5 -15   2   97.59   18.80
  -5 -15  -2  117.19   19.30
  -5 -15  -2  119.89   21.70
  -5 -15  -2  112.69   18.00
   5  15   2  126.29   16.60
  -5  15  -2  111.19   16.90
  -6 -15  -2   39.60   11.80
  -6 -15  -2   54.59   13.00
  -6 -15  -2   64.79   12.80
  -6 -15  -2   69.29   17.00
   6 -15   2   48.40   13.50
  -6 -15  -2   57.19   13.70
  -6 -15  -2   57.39   12.70
  -6 -15  -2   63.99   15.50
  -6  15  -2   68.39   11.60
   6  15   2   61.19   10.60
   7 -15   2    3.10    9.50
  -7 -15  -2   17.60    9.50
  -7 -15  -2   20.80   11.90
  -7 -15  -2   -2.50    8.00
  -7 -15  -2   -0.70    7.70
  -7 -15  -2    8.10    9.60
  -7 -15  -2   15.50   10.00
  -7 -15  -2    9.00    9.00
  -7 -15  -2   17.10   13.40
  -7 -15  -2   20.40    8.60
   7  15   2   23.10    7.10
  -8 -15  -2   17.90    8.80
  -8 -15  -2   25.80    8.60
  -8 -15  -2   34.10   10.30
  -8 -15  -2   31.60   10.20
  -8 -15  -2   18.80    9.30
  -8 -15  -2   19.00   12.20
  -8 -15  -2   34.70    9.30
  -8 -15  -2   13.30   14.00
  -8 -15  -2   14.10    9.90
   8  15   2   27.00    7.60
  -9 -15  -2   22.80    8.40
  -9 -15  -2   30.90    8.80
  -9 -15  -2   47.00   14.30
  -9 -15  -2   28.50   11.60
  -9 -15  -2   22.40    9.30
  -9 -15  -2   23.90    8.80
  -9 -15  -2   41.40   10.10
 -10 -15  -2    8.90    7.60
 -10 -15  -2   27.00    7.00
 -10 -15  -2   22.40    6.90
 -10 -15  -2   11.70    7.20
 -10 -15  -2   11.60    7.30
 -10 -15  -2   27.40   10.30
 -10 -15  -2   17.00   12.40
 -11 -15  -2   45.40    9.40
 -11 -15  -2   34.90    7.80
 -11 -15  -2   33.70    7.10
 -11 -15  -2   37.30   11.20
 -11 -15  -2   32.60    7.50
 -11 -15  -2   22.90   10.00
 -11 -15  -2   30.40    7.80
 -11 -16   2    7.40    4.50
 -11 -16   2   11.40    4.90
 -11 -16   2    8.40    4.60
 -11 -16   2   23.80    7.70
 -11 -16   2    9.30    4.30
 -10 -16   2   14.00    6.50
 -10 -16   2   30.20    9.90
 -10 -16   2   15.40    6.00
 -10 -16   2   28.10    6.70
 -10 -16   2   12.40    5.80
 -10 -16   2   13.20    5.60
  10  16  -2   21.20    4.80
  -9 -16   2   15.90   11.10
  -9 -16   2    8.90    7.10
  -9 -16   2   12.30    6.30
  -9 -16   2   14.40    6.90
  -9 -16   2   20.40    6.60
  -9 -16   2   17.20    7.10
  -9 -16   2   17.50    6.30
   9  16  -2   12.10    5.20
  -8 -16   2   28.80   12.10
  -8 -16   2    2.80    6.70
  -8 -16   2    4.10    6.60
  -8 -16   2    1.20    5.90
  -8 -16   2    5.10    7.20
  -8 -16   2   -1.60    6.80
  -8 -16   2   13.10    7.40
  -8 -16   2    2.80    8.40
   8  16  -2    9.50    5.40
  -7 -16   2   -5.20    7.00
  -7 -16   2   10.00   12.20
  -7 -16   2    0.50    6.30
  -7 -16   2   13.20    7.50
  -7 -16   2   13.00    9.50
  -7 -16   2   -4.40    7.70
  -7 -16   2    0.90    7.20
  -7 -16   2   -7.30    7.70
   7  16  -2   -3.40    5.40
  -6 -16   2   19.10    9.10
  -6 -16   2   26.50   13.50
  -6 -16   2   13.10    8.20
  -6 -16   2   28.40   11.70
   6 -16  -2   38.30   10.90
  -6 -16   2   35.00    9.20
  -6 -16   2   18.60    9.10
   6  16  -2   37.10    7.60
   5 -16  -2  311.57   40.00
  -5 -16   2  334.97   41.40
  -5 -16   2  314.57   42.50
  -5 -16   2  299.87   38.90
  -5 -16   2  281.67   38.70
  -5 -16   2  307.07   38.50
  -5 -16   2  305.47   39.20
   5  16  -2  286.27   37.50
  -4 -16   2  119.69   17.50
  -4 -16   2  124.79   18.10
   4 -16  -2   83.19   17.60
  -4 -16   2  102.39   19.90
  -4 -16   2  117.09   17.70
   4 -16  -2  108.09   17.20
   4  16  -2  115.49   15.80
  -3 -16   2   23.10    7.80
  -3 -16   2    4.30   11.00
   3 -16  -2    7.70    7.70
  -3 -16   2    7.40    8.00
  -3 -16   2    8.10    7.80
   3 -16  -2    4.20    9.70
   3 -16  -2   18.70    9.70
   3  16  -2   12.90    6.20
  -2 -16   2  178.58   24.80
   2 -16  -2  173.68   24.30
  -2 -16   2  177.68   24.30
  -2 -16   2  173.68   23.90
   2 -16  -2  199.98   25.40
   2 -16  -2  167.78   24.60
  -2 -16   2  168.08   24.90
   2  16  -2  161.18   22.70
   1 -16  -2   12.90    8.70
   1 -16  -2    9.40    8.00
  -1 -16   2    7.30    7.60
  -1 -16   2   10.00    8.70
  -1 -16   2   20.20    8.00
   1 -16  -2   20.90    8.70
  -1  16   2   12.90    5.60
   1  16  -2   -0.40    5.10
   0 -16   2   43.80   11.10
   0 -16  -2   51.89   10.60
   0 -16  -2   45.70   10.10
   0 -16  -2   33.90    9.70
   0 -16   2   31.70    9.40
   0  16   2   27.60    7.20
   0  16  -2   34.70    7.50
  -1 -16  -2   40.50    9.80
   1 -16   2   43.30    9.70
   1 -16   2   35.10   11.00
  -1 -16  -2   44.00   10.10
  -1 -16  -2   38.00   10.10
   1  16   2   29.40    7.40
  -1  16  -2   27.20    7.20
  -2 -16  -2   30.20   10.70
   2 -16   2   25.80   10.00
  -2 -16  -2   26.50    8.90
  -2 -16  -2   10.40    8.40
  -2 -16  -2   35.00    9.20
   2 -16   2   16.60    8.10
  -2  16  -2   17.20    6.40
   2  16   2   18.30    6.90
  -3 -16  -2   21.80   11.30
  -3 -16  -2   22.80    8.80
   3 -16   2   11.60    9.40
  -3 -16  -2    4.00    7.90
  -3 -16  -2   14.50    7.90
  -3 -16  -2   20.30    8.90
  -3  16  -2    8.90    6.10
   3  16   2    7.20    6.40
  -4 -16  -2  103.19   16.20
  -4 -16  -2  102.59   17.70
  -4 -16  -2   92.49   15.50
  -4 -16  -2   80.89   15.40
  -4 -16  -2   98.09   16.60
   4 -16   2   96.99   16.60
  -4  16  -2   94.99   14.00
   5 -16   2   94.79   17.20
  -5 -16  -2  138.39   20.00
  -5 -16  -2   82.29   15.80
  -5 -16  -2   91.19   17.20
  -5 -16  -2  105.99   16.70
  -5 -16  -2  119.59   18.90
  -5 -16  -2   92.59   15.90
  -5  16  -2  107.39   15.20
  -6 -16  -2   26.30    9.20
  -6 -16  -2   22.70    8.60
  -6 -16  -2   21.40    9.60
  -6 -16  -2   38.00   10.60
  -6 -16  -2   35.60   12.50
   6 -16   2   39.00   10.90
  -6 -16  -2   21.20   12.70
  -6  16  -2   36.90    8.10
  -7 -16  -2   14.50    7.70
  -7 -16  -2   13.60   11.60
  -7 -16  -2   12.30   11.00
   7 -16   2   13.70    8.80
  -7 -16  -2    3.90    7.80
  -7 -16  -2    6.30    7.10
  -7 -16  -2    9.10    8.50
  -7 -16  -2    8.70    8.00
   7  16   2    9.30    6.70
  -8 -16  -2   41.50   11.80
  -8 -16  -2   34.30    9.40
  -8 -16  -2   23.40    9.10
  -8 -16  -2   31.50    8.50
  -8 -16  -2   29.20   12.70
  -8 -16  -2   28.90    8.90
  -8 -16  -2   39.40    8.90
  -8 -16  -2   26.40    9.00
  -9 -16  -2   11.50    6.80
  -9 -16  -2    9.90    9.40
  -9 -16  -2   15.40    6.90
  -9 -16  -2   12.90    7.10
  -9 -16  -2    2.70    5.90
  -9 -16  -2    2.60    5.90
  -9 -16  -2   15.90   11.40
 -10 -16  -2    2.80    4.80
 -10 -16  -2    7.40    6.00
 -10 -16  -2  -12.30    7.70
 -10 -16  -2    2.70    5.50
 -10 -16  -2    6.10    5.50
 -10 -16  -2    5.40   10.00
 -10 -16  -2    4.40    5.90
  10  16   2    3.80    5.60
 -11 -16  -2   25.00    6.20
 -11 -16  -2   49.30    9.40
 -11 -16  -2   42.50    8.10
 -11 -16  -2   30.60    6.50
 -11 -16  -2   30.10    7.00
  11  16   2   37.50    6.40
 -10 -17   2   37.60    7.50
 -10 -17   2   37.70    7.80
 -10 -17   2   54.89   10.30
 -10 -17   2   45.10    7.80
 -10 -17   2   43.00    7.70
  10  17  -2   54.69    7.00
  -9 -17   2   14.20    5.30
  -9 -17   2   15.60    5.90
  -9 -17   2   25.60    9.70
  -9 -17   2   18.30    6.40
  -9 -17   2    8.00    5.40
  -9 -17   2   10.40    5.50
   9  17  -2   16.10    4.90
  -8 -17   2   23.00    7.20
  -8 -17   2   24.50    6.80
  -8 -17   2   29.40   11.30
  -8 -17   2   34.70    7.90
  -8 -17   2   16.40    7.20
  -8 -17   2   18.50    7.20
   8  17  -2   30.40    6.40
  -7 -17   2  127.59   19.00
  -7 -17   2  130.49   19.30
  -7 -17   2  120.59   18.30
  -7 -17   2  163.88   21.90
   7  17  -2  138.69   17.90
  -6 -17   2   82.19   16.20
  -6 -17   2   65.89   12.20
  -6 -17   2   66.19   12.60
  -6 -17   2   79.89   13.30
  -6 -17   2   88.79   13.70
   6  17  -2   68.59   11.40
   5 -17  -2    4.60    8.10
  -5 -17   2    3.40    6.50
  -5 -17   2    2.40   11.30
  -5 -17   2    3.30    7.00
  -5 -17   2   -9.30    6.60
   5  17  -2   18.90    6.40
  -4 -17   2   35.80   12.80
  -4 -17   2   33.50    9.10
   4 -17  -2   26.80    9.90
  -4 -17   2   38.60    9.70
   4 -17  -2   42.50    9.70
  -4 -17   2   41.10    9.10
   4  17  -2   26.90    7.90
   3 -17  -2   16.30    7.90
  -3 -17   2   10.80    7.00
  -3 -17   2   24.70    8.10
  -3 -17   2   24.30    8.20
   3 -17  -2   18.60    8.60
  -3 -17   2    0.80   10.70
   3 -17  -2   13.30    8.80
   3  17  -2   15.50    6.60
   2 -17  -2  240.78   29.50
   2 -17  -2  233.28   29.50
  -2 -17   2  225.68   28.80
  -2 -17   2  203.28   29.40
  -2 -17   2  193.18   28.70
   2 -17  -2  237.08   29.60
  -2 -17   2  225.88   28.70
   2  17  -2  191.28   28.30
   2  17  -2  211.88   27.80
   1 -17  -2   18.40    9.20
   1 -17  -2   26.60    8.60
  -1 -17   2   26.10    8.30
  -1 -17   2   19.10    8.10
   1 -17  -2   17.10    9.10
  -1 -17   2   38.60    9.60
  -1  17   2   26.80    6.50
   1  17  -2   23.70    6.80
   0 -17  -2   50.89   10.90
   0 -17   2   53.99   10.60
   0 -17   2   44.10   11.20
   0 -17  -2   51.29   11.10
   0 -17  -2   40.10   10.20
   0  17  -2   44.60    8.50
   0  17   2   43.50    8.40
  -1 -17  -2   83.89   13.70
  -1 -17  -2   98.79   14.20
   1 -17   2   95.79   15.30
   1 -17   2   72.89   13.20
  -1 -17  -2   62.29   13.30
   1  17   2   76.39   11.70
  -1  17  -2   69.19   11.50
  -2 -17  -2    8.30    8.10
   2 -17   2   28.10    9.20
   2 -17   2    8.90    7.40
  -2 -17  -2   23.60    8.60
  -2 -17  -2   18.00    8.00
  -2  17  -2   16.80    5.80
   2  17   2   14.50    6.40
  -3 -17  -2   12.70   10.40
   3 -17   2   12.40    8.60
  -3 -17  -2   22.30    7.80
  -3 -17  -2   13.70    8.00
  -3 -17  -2    5.40    8.00
  -3 -17  -2    8.40    7.60
  -3  17  -2    8.00    5.60
   3  17   2   16.10    6.70
  -4 -17  -2   84.89   13.80
  -4 -17  -2   82.19   13.60
   4 -17   2  101.69   15.20
  -4 -17  -2   62.39   13.60
  -4 -17  -2   89.39   16.00
  -4 -17  -2   72.59   13.20
   4  17   2   79.29   12.50
  -4  17  -2   71.89   11.90
  -5 -17  -2  -12.70    6.50
   5 -17   2    6.30    8.00
  -5 -17  -2    9.10   10.50
  -5 -17  -2   -7.40    9.70
  -5 -17  -2  -17.90    6.20
  -5 -17  -2   -7.50    7.20
  -5 -17  -2    2.20    6.40
   5  17   2   -0.40    6.20
  -5  17  -2    5.10    5.20
   6 -17   2  113.89   18.80
  -6 -17  -2  135.59   19.20
  -6 -17  -2  156.28   20.30
  -6 -17  -2  127.29   19.80
  -6 -17  -2   97.89   17.70
  -6 -17  -2  118.09   18.40
  -6 -17  -2  131.09   18.50
  -6  17  -2  133.19   17.60
  -7 -17  -2    8.80   10.20
  -7 -17  -2   15.30    7.30
  -7 -17  -2   15.20    7.50
  -7 -17  -2   22.00    8.40
  -7 -17  -2   18.80   10.10
  -7 -17  -2   34.60    7.90
  -8 -17  -2   27.80    9.80
  -8 -17  -2   13.70    6.30
  -8 -17  -2   11.00    9.40
  -8 -17  -2   14.60    7.10
  -8 -17  -2   11.30    6.90
  -8 -17  -2   38.10   10.60
   8  17   2   14.20    6.80
  -9 -17  -2    4.40    5.30
  -9 -17  -2   -1.30    5.20
  -9 -17  -2    3.70    9.00
  -9 -17  -2   -6.10    7.90
  -9 -17  -2    3.80    5.60
  -9 -17  -2    5.90    5.10
   9  17   2   -5.10    5.60
 -10 -17  -2    1.20    4.50
 -10 -17  -2   -0.60    4.30
 -10 -17  -2   -8.00    6.70
 -10 -17  -2   -0.50    4.70
 -10 -17  -2    2.70    4.80
 -10 -17  -2    3.80    8.00
  10  17   2    0.30    5.00
  -9 -18   2    6.20    7.70
  -9 -18   2    2.90    4.10
  -9 -18   2   -0.20    4.50
   9  18  -2    7.20    4.00
  -8 -18   2   61.39   11.40
  -8 -18   2   38.60    8.30
  -8 -18   2   31.60    7.70
   8  18  -2   60.09    8.00
  -7 -18   2   20.00   10.40
  -7 -18   2   18.50    7.10
  -7 -18   2   30.30    6.90
  -7 -18   2   12.80    6.00
   7  18  -2   32.80    6.50
  -6 -18   2   19.50    6.30
  -6 -18   2   10.30    6.40
  -6 -18   2    8.50    6.80
  -6 -18   2   25.30   10.90
   6  18  -2   18.10    6.20
  -5 -18   2   35.00    7.70
   5 -18  -2   12.80    7.80
  -5 -18   2   11.70   11.10
  -5 -18   2   19.50    7.00
  -5 -18   2   20.70    7.80
   5  18  -2   23.40    6.80
   4 -18  -2   49.10   10.80
  -4 -18   2   35.40    9.20
  -4 -18   2   64.29   13.20
  -4 -18   2   49.30   10.30
  -4 -18   2   41.00    9.90
   4  18  -2   62.19    9.60
  -3 -18   2   43.40    9.50
  -3 -18   2   43.00    9.50
  -3 -18   2   23.60    8.30
   3 -18  -2   31.10    9.80
  -3 -18   2   50.09   12.00
   3 -18  -2   55.19   10.20
   3 -18  -2   37.00    9.90
   3  18  -2   40.40    8.60
   3  18  -2   40.90    8.40
  -2 -18   2   45.90    9.70
  -2 -18   2   56.49   10.30
   2 -18  -2   50.89   11.00
  -2 -18   2   46.30   10.20
   2 -18  -2   39.90   10.10
   2 -18  -2   55.99   11.30
   2  18  -2   49.50    9.10
   1 -18  -2   12.30    7.80
   1 -18  -2   10.10    7.90
  -1 -18   2   12.10    6.60
   1 -18  -2    3.00    6.50
  -1 -18   2    0.10    6.50
  -1 -18   2   10.20    7.40
   1  18  -2   10.10    5.80
  -1  18   2    9.90    5.10
   0 -18  -2   98.49   15.80
   0 -18   2   97.79   15.80
   0 -18   2   90.29   14.80
   0 -18  -2  114.39   15.90
   0 -18  -2   98.59   15.20
   0  18  -2   83.69   13.60
   0  18   2   97.09   13.60
   1 -18   2   36.70    9.80
  -1 -18  -2   51.59    9.90
  -1 -18  -2   41.90    9.70
  -1 -18  -2   40.40    9.90
   1 -18   2   28.20    8.80
   1  18   2   26.70    7.40
  -1  18  -2   40.50    7.60
  -2 -18  -2   65.99   12.80
  -2 -18  -2   75.99   13.30
   2 -18   2   89.39   14.30
   2 -18   2   63.19   12.60
  -2 -18  -2   71.69   13.10
  -2  18  -2   78.39   11.50
   2  18   2   90.69   11.90
  -3 -18  -2   25.10    8.20
  -3 -18  -2   29.30    8.40
  -3 -18  -2   15.80    7.70
   3 -18   2   39.70    9.80
   3  18   2   34.60    7.50
  -3  18  -2   20.80    6.20
   4 -18   2   59.49   11.30
  -4 -18  -2   66.69   11.20
  -4 -18  -2   52.79   10.80
  -4 -18  -2   40.40    9.80
  -4 -18  -2   39.30   10.40
  -4  18  -2   49.90    8.80
   4  18   2   67.59   10.20
  -5 -18  -2   22.60   10.30
  -5 -18  -2    0.30    5.80
  -5 -18  -2   18.60    7.40
  -5 -18  -2    8.80    7.00
  -5 -18  -2   -2.50    6.40
   5 -18   2   20.80    7.40
   5  18   2    2.50    6.20
  -5  18  -2    6.00    4.90
  -6 -18  -2   43.90   10.90
  -6 -18  -2   38.20   11.40
  -6 -18  -2   44.80    9.50
  -6 -18  -2   43.80    9.30
  -6 -18  -2   44.50    8.90
   6  18   2   47.90    9.00
  -7 -18  -2   -7.70    5.10
  -7 -18  -2    4.00    5.80
  -7 -18  -2    9.30    8.10
  -7 -18  -2   -0.50    8.60
  -7 -18  -2   10.60    5.70
   7  18   2   12.30    6.30
  -8 -18  -2   18.10    6.70
  -8 -18  -2   26.90    6.70
  -8 -18  -2   25.00    8.70
  -8 -18  -2   23.60    9.00
   8  18   2   29.40    7.10
  -9 -18  -2    4.50    4.50
  -9 -18  -2    3.60    4.60
  -9 -18  -2   13.40    7.60
  -9 -18  -2    6.80    4.80
   9  18   2   14.50    5.60
  -8 -19   2   26.10    6.20
  -8 -19   2   30.90    6.80
  -8 -19   2   41.00    9.20
   8  19  -2   43.60    8.30
   8  19  -2   41.70    6.70
  -7 -19   2   24.20    9.00
  -7 -19   2    6.00    5.60
  -7 -19   2   21.70    5.60
   7  19  -2   21.20    7.50
   7  19  -2   26.60    5.80
  -6 -19   2   59.99   10.20
  -6 -19   2   53.89    9.80
  -6 -19   2   72.29   12.60
   6  19  -2   62.69   10.90
   6  19  -2   51.89    9.40
   5 -19  -2   20.70    8.20
  -5 -19   2   28.90    7.50
  -5 -19   2   51.49   10.50
  -5 -19   2   23.60    6.80
   5  19  -2   22.20    7.70
   5  19  -2   32.30    7.20
  -4 -19   2   24.10    7.10
  -4 -19   2   -5.30    8.80
   4 -19  -2    9.60    7.00
  -4 -19   2   14.00    6.10
  -4 -19   2   10.90    6.80
   4  19  -2   11.70    6.40
   4  19  -2   14.40    6.40
   3 -19  -2   17.00    6.70
   3 -19  -2   -0.90    6.60
   3 -19  -2    3.00    7.00
  -3 -19   2   13.40    5.90
  -3 -19   2   12.40    6.40
  -3 -19   2   24.80    7.00
   3  19  -2   17.10    6.40
   3  19  -2    6.50    5.80
  -2 -19   2   11.40    6.70
   2 -19  -2   11.20    7.10
   2 -19  -2   17.20    6.90
  -2 -19   2   12.80    6.80
   2 -19  -2   20.30    7.80
  -2 -19   2   21.20    6.20
   2  19  -2   10.30    6.20
   1 -19  -2   83.99   13.00
  -1 -19   2   57.19   11.50
   1 -19  -2   74.19   13.00
   1 -19  -2   67.99   12.20
  -1 -19   2   69.59   12.80
  -1 -19   2   93.29   12.80
  -1  19   2   74.29   11.00
   1  19  -2   83.39   11.60
   0 -19   2   17.90    7.40
   0 -19   2   26.00    6.90
   0 -19  -2    6.20    6.50
   0 -19  -2   20.00    7.80
   0 -19  -2   35.90    8.50
   0  19   2   15.50    5.70
   0  19  -2   12.30    6.10
   1 -19   2   41.70    9.50
  -1 -19  -2   38.80   10.10
  -1 -19  -2   57.59   10.50
   1 -19   2   50.49   10.80
  -1 -19  -2   35.20    9.50
   1  19   2   64.89    9.10
  -1  19  -2   55.79    8.80
  -2 -19  -2   22.50    7.50
  -2 -19  -2   28.00    8.30
  -2 -19  -2   22.20    7.40
   2 -19   2   24.80    8.30
  -2  19  -2   24.40    6.00
   2  19   2   22.80    6.60
   3 -19   2   39.00    8.80
  -3 -19  -2   33.30    8.20
  -3 -19  -2   25.40    7.60
  -3 -19  -2   28.00    8.00
   3  19   2   31.40    7.30
  -3  19  -2   26.90    6.40
  -4 -19  -2   41.20    8.80
  -4 -19  -2   40.90    9.20
  -4 -19  -2   44.10    9.30
  -4 -19  -2   28.50    8.80
   4  19   2   62.49    9.00
  -4  19  -2   51.09    7.80
  -5 -19  -2   17.10    7.00
  -5 -19  -2   33.50    7.60
  -5 -19  -2   22.00    6.80
  -5  19  -2   23.00    6.00
   5  19   2   30.40    7.20
  -6 -19  -2   30.00    7.90
  -6 -19  -2   44.60    8.50
  -6 -19  -2   47.30    9.40
  -6 -19  -2   40.10    8.30
   6  19   2   43.20    8.30
  -7 -19  -2   21.60    6.70
  -7 -19  -2   27.20    6.50
  -7 -19  -2   18.10    7.70
   7  19   2   35.70    7.00
  -8 -19  -2    1.00    4.00
  -8 -19  -2    2.40    6.30
  -8 -19  -2    5.00    4.50
   8  19   2   -2.50    5.10
  -7 -20   2    8.50    4.60
   7  20  -2   14.30    6.20
   7  20  -2    3.80    4.70
  -6 -20   2    2.80    5.00
   6  20  -2    3.20    6.20
   6  20  -2    0.50    4.90
  -5 -20   2    6.00    5.40
  -5 -20   2   16.90    5.70
   5  20  -2   11.30    5.60
   5  20  -2    0.80    6.10
   4 -20  -2   27.20    7.50
  -4 -20   2   27.10    6.40
  -4 -20   2   14.40    6.50
   4  20  -2   44.90    7.40
   4  20  -2   29.20    7.20
  -3 -20   2   77.89   13.40
  -3 -20   2  104.49   14.10
   3 -20  -2  116.09   18.80
   3 -20  -2   85.09   14.10
   3  20  -2  106.99   13.90
  -2 -20   2    9.10    5.10
   2 -20  -2   -2.70    5.70
   2 -20  -2    2.60    6.20
  -2 -20   2    1.10    5.70
   2  20  -2    6.10    5.50
  -1 -20   2   42.70   10.00
   1 -20  -2   25.10    8.30
   1 -20  -2   30.80    8.40
  -1 -20   2   27.90    7.40
  -1 -20   2   43.30    8.30
  -1  20   2   42.20    6.90
   1  20  -2   40.60    7.80
   0 -20   2   50.99   10.50
   0 -20  -2   60.49   11.40
   0 -20   2   60.39   11.40
   0 -20  -2   67.49   11.50
   0  20   2   77.09   10.20
   0  20  -2   77.89   10.50
  -1 -20  -2    5.80    6.10
   1 -20   2    6.70    5.30
  -1 -20  -2    2.10    5.90
  -1  20  -2    2.60    4.90
   1  20   2    6.60    5.00
  -2 -20  -2   34.70    8.00
  -2 -20  -2   29.30    7.80
   2  20   2   35.70    7.30
  -2  20  -2   27.90    6.70
  -3 -20  -2   22.40    6.50
  -3 -20  -2   18.20    6.70
  -3  20  -2   14.00    5.40
   3  20   2   30.10    6.90
  -4 -20  -2    9.00    5.30
  -4 -20  -2    9.80    5.90
  -4  20  -2    5.20    4.60
   4  20   2    3.10    5.50
  -5 -20  -2   23.90    7.30
  -5 -20  -2   33.30    7.50
   5  20   2   39.90    7.70
  -5  20  -2   44.40    7.20
  -6 -20  -2   25.40    6.30
  -6 -20  -2   18.50    6.60
   6  20   2   47.30    7.20
  -7 -20  -2    2.00    4.20
  -7 -20  -2    6.00    4.70
   7  20   2    9.00    5.20
  -6 -21   2   47.70    8.70
   6  21  -2   68.59    9.00
   6  21  -2   61.99    9.50
  -5 -21   2   10.90    5.30
   5  21  -2   20.30    5.70
   5  21  -2   20.90    6.30
  -4 -21   2   14.50    5.50
   4  21  -2   20.10    6.00
  -3 -21   2   21.80    6.30
   3  21  -2   37.40    7.10
  -2 -21   2    6.60    4.70
   2 -21  -2   -7.60    5.10
   2 -21  -2   11.50    5.50
  -2 -21   2   12.20    5.40
   2  21  -2   15.20    5.80
   1 -21  -2   38.20    7.80
  -1 -21   2   23.80    6.70
  -1 -21   2   33.20    8.10
   1 -21  -2   32.70    7.60
   1  21  -2   45.30    7.70
   0 -21   2    0.10    4.60
   0 -21  -2    0.20    5.30
   0 -21  -2    3.30    5.10
   0  21   2    1.80    4.40
   0  21  -2   13.80    5.50
  -1 -21  -2   -1.70    5.10
  -1 -21  -2    5.70    5.10
  -1  21  -2    0.40    5.00
   1  21   2    7.10    5.00
  -2 -21  -2    6.80    5.00
  -2 -21  -2   -9.10    4.90
  -2  21  -2    5.50    4.80
   2  21   2    6.40    5.10
  -3 -21  -2   74.79   13.20
   3  21   2   99.09   13.00
  -3  21  -2   99.49   12.60
  -4 -21  -2   -1.00    5.00
   4  21   2   -6.40    4.90
  -4  21  -2    1.20    4.50
  -5 -21  -2    1.60    4.90
   5  21   2    9.10    5.10
  -6 -21  -2    6.10    4.60
   6  21   2   -7.50    4.30
  -5 -22   2   10.10    4.20
   5  22  -2   12.10    4.70
  -4 -22   2   10.80    4.70
   4  22  -2   13.30    5.20
  -3 -22   2   59.89   10.10
   3  22  -2   87.49   10.70
  -2 -22   2   24.00    5.60
   2  22  -2   24.60    6.40
   1 -22  -2    2.20    4.40
   1  22  -2    6.70    5.30
   0 -22  -2   10.00    5.10
   0  22   2   16.90    5.10
   0  22  -2   13.30    5.50
  -1 -22  -2   51.69    9.60
   1  22   2   73.39    9.50
  -1  22  -2   63.19    9.60
  -2 -22  -2    4.90    4.70
   2  22   2  -12.40    4.50
  -2  22  -2    1.00    4.60
  -3 -22  -2    6.30    5.10
  -3  22  -2    6.40    4.60
   3  22   2   11.90    5.00
  -4 -22  -2   11.40    5.20
   4  22   2   16.80    5.00
  -5 -22  -2   20.60    5.30
   5  22   2   18.80    5.00
   2  23  -2   -5.40    4.30
   1 -23  -2   13.70    5.70
   1  23  -2   23.30    5.40
   0 -23  -2    0.10    3.70
   0  23  -2    0.40    4.50
  -1 -23  -2    7.40    4.40
  -1  23  -2    8.50    4.60
   1  23   2    3.60    4.30
  -2 -23  -2    8.70    4.40
   2  23   2   10.20    4.30
  -2  23  -2    5.80    4.20
 -10   0   3  120.69   16.60
  -9   0   3  130.79   21.30
  -9   0   3  148.49   18.90
  -9   0   3  139.59   23.70
  -8   0   3   62.39    9.40
  -8   0   3   68.39   10.10
  -8   0   3   44.30   11.40
  -8   0   3   51.19   12.80
  -8   0   3   65.39    9.40
  -7   0   3   61.99   10.50
  -7   0   3   50.19   12.10
  -7   0   3   67.49   10.00
  -7   0   3   52.99   10.50
  -7   0   3   78.79    9.80
  -6   0   3    5.00    5.80
  -6   0   3    3.90    6.40
  -6   0   3    2.00    5.00
  -6   0   3    6.40    5.00
  -5   0   3  630.04   73.79
  -5   0   3  604.54   74.09
  -5   0   3  579.74   74.49
  -5   0   3  645.14   73.19
  -4   0   3   97.59   12.30
  -4   0   3   90.09   11.40
  -4   0   3   52.29   10.50
  -3   0   3 1044.90  123.79
  -3   0   3 1104.29  123.89
  -3   0   3  989.40  123.49
  -2   0   3 1218.68  147.29
  -2   0   3 1286.17  147.09
  -1   0   3   47.20    6.40
  -1   0   3   40.00    6.30
   0   0   3 1318.67  156.48
   0   0   3 1350.16  156.38
   1   0   3 1074.59  127.09
   1   0   3 1094.89  127.19
   2   0   3   43.00    6.20
  -2   0  -3   47.00    6.40
   2   0   3   50.79    6.50
   3   0   3 1119.09  136.59
   3   0   3 1214.58  137.09
  -3   0  -3 1158.88  136.59
   4   0   3    9.90    3.50
  -4   0  -3    5.60    3.30
   4   0   3   16.40    4.40
   5   0   3 1450.75  174.48
  -5   0  -3 1515.75  172.78
  -5   0  -3 1434.16  172.78
   5   0   3 1480.95  172.88
  -6   0  -3 1776.62  200.08
  -6   0  -3 1723.93  200.48
  -6   0  -3 1626.14  200.08
   6   0   3 1690.53  200.18
   7   0   3  294.27   36.30
  -7   0  -3  287.77   36.10
  -7   0  -3  302.77   35.90
  -7   0  -3  303.87   36.70
  -8   0  -3    8.30    4.40
   8   0   3    9.40    4.80
   8   0   3    0.50    5.20
  -8   0  -3   -2.50    3.70
   9   0   3  114.79   15.80
   9   0   3  117.59   16.40
  -9   0  -3  104.09   15.20
  -9   0  -3  108.79   15.10
 -10   0  -3   61.69   12.90
 -10   0  -3   61.29   10.50
 -10   0  -3   65.49   10.10
 -11   0  -3   54.39    9.40
 -11   0  -3   46.10    8.80
 -11  -1   3   26.70    7.20
 -10  -1   3   98.39   13.30
 -10  -1   3   81.89   12.60
 -10  -1   3   88.79   13.80
 -10  -1   3   60.09   16.90
 -10   1   3   95.89   12.90
  10   1  -3   45.40   23.10
  -9  -1   3   53.29   14.70
  -9  -1   3   73.69   14.50
  -9  -1   3   77.69   11.80
  -9  -1   3   73.59   10.70
  -9   1   3   75.39   10.90
  -9   1   3   71.19   15.50
   9   1  -3   45.80   16.30
  -8  -1   3   35.60    8.90
  -8  -1   3   19.30    7.10
  -8  -1   3   20.60    9.70
  -8  -1   3   12.00    6.20
  -8  -1   3   25.40    5.50
  -8   1   3   27.60    8.00
  -8   1   3   19.60    5.60
  -8   1   3   29.80    9.70
  -7  -1   3  401.06   49.10
  -7  -1   3  430.16   48.70
  -7  -1   3  392.96   48.50
  -7  -1   3  412.26   47.50
  -7  -1   3  381.36   50.39
  -7   1   3  387.46   47.70
  -7   1   3  404.76   47.50
  -7   1   3  411.06   50.59
  -7   1   3  384.86   47.50
  -7   1   3  354.16   48.40
  -6  -1   3  531.55   64.49
  -6  -1   3  544.15   62.79
  -6  -1   3  502.45   63.59
  -6  -1   3  511.85   63.99
  -6   1   3  502.35   62.69
  -6   1   3  515.55   62.49
  -6   1   3  563.24   64.69
  -6   1   3  520.05   62.79
  -5  -1   3  904.71  112.99
  -5  -1   3  918.21  112.99
  -5  -1   3  880.71  112.59
  -5  -1   3 1006.60  111.69
  -5   1   3  917.21  112.89
  -5   1   3  942.41  111.99
  -5   1   3  984.00  111.79
  -5   1   3  985.40  111.79
  -4  -1   3 1910.91  234.88
  -4  -1   3 1856.11  234.88
  -4  -1   3 1852.71  234.68
  -4   1   3 1900.01  234.88
  -4   1   3 2190.28  234.28
  -4   1   3 2237.48  234.48
  -3  -1   3 1397.46  180.18
  -3  -1   3 1543.95  180.28
  -3  -1   3 1450.85  180.08
  -3   1   3 1578.64  180.38
  -3   1   3 1571.14  179.98
  -3   1   3 1626.14  179.78
  -2  -1   3   76.59   11.10
  -2  -1   3   77.99   10.80
  -2  -1   3   81.79   11.20
  -2   1   3   75.49   10.40
  -2   1   3   77.89   10.90
  -1  -1   3  732.33   84.19
  -1  -1   3  667.23   84.39
  -1   1   3  750.02   84.09
  -1   1   3  712.93   84.49
   0  -1   3 3696.33  433.06
   0  -1   3 3850.91  433.26
   0   1   3 3621.54  432.96
   0   1   3 3626.24  433.26
   1  -1   3 2849.42  334.87
   1   1   3 3003.40  334.87
   1   1   3 2727.33  334.97
   2  -1   3  187.28   22.70
  -2  -1  -3  201.38   22.80
   2  -1   3  191.38   22.80
   2   1   3  180.88   22.80
   3  -1   3  257.27   30.20
   3  -1   3  255.07   30.30
   3  -1   3  254.57   30.20
  -3  -1  -3  269.47   30.30
   3   1   3  215.08   31.60
  -3   1  -3  247.88   30.10
   3   1   3  264.77   30.40
   4  -1   3  510.75   60.99
   4  -1   3  527.35   60.89
   4  -1   3  504.85   61.19
  -4  -1  -3  538.75   60.99
   4   1   3  486.75   62.19
  -4   1  -3  496.25   60.79
  -4   1  -3  534.45   61.19
   5  -1   3 1593.54  179.28
   5  -1   3 1547.65  179.08
  -5  -1  -3 1612.94  179.08
  -5  -1  -3 1556.74  179.58
  -5  -1  -3 1532.85  179.18
  -5   1  -3 1563.04  179.08
  -5   1  -3 1475.55  178.98
   5   1   3 1493.05  180.48
   5   1   3 1349.16  179.18
   6  -1   3  413.26   47.80
  -6  -1  -3  390.46   47.70
  -6  -1  -3  419.76   48.50
  -6  -1  -3  415.56   47.50
   6  -1   3  419.76   47.60
   6   1   3  386.06   47.80
  -6   1  -3  378.66   47.40
  -6   1  -3  369.36   47.40
   7  -1   3  118.69   15.80
  -7  -1  -3  134.59   17.10
   7  -1   3  126.39   16.30
  -7  -1  -3  127.39   15.20
  -7  -1  -3  104.29   15.70
  -7   1  -3  117.59   15.30
  -7   1  -3  102.19   15.30
   7   1   3  109.39   15.80
   8  -1   3  254.37   29.80
  -8  -1  -3  267.27   30.50
  -8  -1  -3  229.08   29.30
  -8  -1  -3  225.38   28.80
   8  -1   3  254.57   29.40
  -8   1  -3  236.68   29.00
   8   1   3  207.38   29.40
  -8   1  -3  217.58   28.90
  -9  -1  -3   90.79   23.00
  -9  -1  -3  133.39   17.60
  -9  -1  -3  122.09   16.80
   9   1   3  139.39   18.50
  -9   1  -3  107.99   16.60
   9   1   3  145.49   18.00
 -10  -1  -3  102.99   14.50
 -10  -1  -3  120.49   17.20
 -10  -1  -3   51.19   20.70
 -10  -1  -3  105.99   15.00
 -10  -1  -3  106.69   15.00
 -10   1  -3  100.89   14.70
 -10   1  -3  106.09   14.80
  10   1   3   97.99   15.70
 -11  -1  -3   22.90    5.90
 -11  -1  -3   12.40    6.40
 -11  -1  -3   12.10   10.00
 -11   1  -3   17.80    5.80
 -11   1  -3   21.30    6.60
 -12  -1  -3   63.29   11.30
 -12  -1  -3   73.69   15.90
 -11  -2   3   22.20   12.20
 -11  -2   3    5.50    5.60
 -11  -2   3    6.40    5.40
 -11  -2   3    1.60    5.10
 -11  -2   3    5.50    6.60
 -10  -2   3  103.99   18.40
 -10  -2   3  113.99   15.20
 -10  -2   3   92.79   15.30
 -10  -2   3  101.49   14.50
 -10  -2   3   77.89   19.00
 -10  -2   3  105.69   21.30
 -10  -2   3  105.79   14.60
  10   2  -3   87.49   26.10
 -10   2   3  100.39   14.50
  -9  -2   3  207.08   28.70
  -9  -2   3  211.88   28.10
  -9  -2   3  208.98   27.10
  -9  -2   3  214.58   30.70
  -9  -2   3  270.77   31.70
   9   2  -3  234.08   35.50
  -9   2   3  222.38   27.20
  -9   2   3  197.68   32.10
  -8  -2   3  427.16   49.50
  -8  -2   3  446.86   49.80
  -8  -2   3  408.66   49.90
  -8  -2   3  377.16   51.69
  -8  -2   3  370.66   48.00
   8   2  -3  395.26   54.09
  -8   2   3  373.66   51.49
  -8   2   3  410.86   48.00
  -7  -2   3  193.98   27.20
  -7  -2   3  185.48   26.40
  -7  -2   3  201.78   28.10
  -7  -2   3  213.78   24.30
  -7  -2   3  216.38   25.70
  -7   2   3  192.48   28.10
  -7   2   3  195.68   24.30
  -7   2   3  158.68   25.10
  -6  -2   3   42.50   10.30
  -6  -2   3   29.60    9.50
  -6  -2   3   41.10    8.00
  -6  -2   3   59.29    7.60
  -6  -2   3   24.60   10.90
  -6   2   3   50.29    8.40
  -6   2   3   55.39    7.10
  -6   2   3   33.20   10.00
  -5  -2   3  137.19   20.00
  -5  -2   3  106.89   19.60
  -5  -2   3  114.59   20.50
  -5  -2   3  141.19   17.30
  -5   2   3  143.19   17.00
  -5   2   3  113.59   17.10
  -5   2   3  142.49   20.00
  -4  -2   3   74.79   16.10
  -4  -2   3   77.99   15.70
  -4  -2   3  112.49   16.10
  -4   2   3  103.49   15.20
  -4   2   3  115.69   13.70
  -4   2   3  106.79   14.00
  -3  -2   3  228.28   30.20
  -3  -2   3  228.58   29.90
  -3  -2   3  228.58   30.50
  -3   2   3  262.77   28.90
  -3   2   3  238.68   30.00
  -2  -2   3  106.39   12.50
  -2  -2   3   87.09   12.60
  -2  -2   3   99.99   12.80
  -2   2   3   89.39   12.90
  -2   2   3   81.19   12.00
  -1  -2   3  573.64   66.59
  -1  -2   3  559.64   66.09
  -1  -2   3  568.34   65.99
  -1   2   3  517.75   66.39
  -1   2   3  578.34   65.89
   0  -2   3 2197.58  259.27
   0   2  -3 2267.47  259.67
   0   2   3 2100.09  259.67
   0   2   3 2285.17  259.17
   1  -2   3   51.09    7.70
   1   2   3   59.79    7.90
   1   2   3   69.69    9.40
   2  -2   3  572.44   67.89
  -2  -2  -3  623.44   67.99
   2  -2   3  549.95   67.89
   2   2   3  587.44   67.99
  -2   2  -3  534.25   67.69
   2   2   3  622.34   69.89
   3  -2   3  399.96   49.60
   3  -2   3  415.86   49.50
  -3  -2  -3  448.26   49.80
  -3  -2  -3  441.56   49.70
  -3   2  -3  410.56   49.60
   3   2   3  408.26   49.90
   4  -2   3  346.67   40.40
  -4  -2  -3  367.06   40.70
  -4  -2  -3  356.26   40.50
   4  -2   3  329.47   40.50
  -4  -2  -3  351.06   40.80
  -4   2  -3  331.67   40.70
  -4   2  -3  342.77   40.60
   4   2   3  328.27   41.00
   4   2   3  294.07   42.70
   5  -2   3  789.92   89.99
  -5  -2  -3  814.92   90.09
   5  -2   3  773.82   90.09
  -5  -2  -3  798.62   90.39
  -5  -2  -3  670.53   90.79
  -5  -2  -3  793.02   90.19
  -5   2  -3  778.92   89.99
   5   2   3  704.33   92.29
   5   2   3  701.83   90.39
  -6  -2  -3   78.49   10.20
   6  -2   3   90.69   10.80
   6  -2   3   78.39   10.30
  -6  -2  -3   63.29   10.20
  -6  -2  -3   56.39   12.00
  -6  -2  -3   73.59   10.90
   6   2   3   60.99   10.90
  -6   2  -3   71.69   10.10
  -6   2  -3   75.79   10.30
  -7  -2  -3   41.30   10.60
  -7  -2  -3   44.70    7.70
   7  -2   3   58.69    8.70
  -7  -2  -3   44.50    8.50
   7  -2   3   64.49    8.40
  -7   2  -3   56.69    8.20
   7   2   3   45.00    8.90
  -8  -2  -3  130.29   17.50
  -8  -2  -3  121.99   19.40
  -8  -2  -3  108.29   22.50
  -8  -2  -3  137.99   18.60
  -8   2  -3  149.39   17.80
   8   2   3  135.89   18.70
  -9  -2  -3  343.07   42.90
  -9  -2  -3  379.56   42.00
  -9  -2  -3  344.07   40.90
  -9  -2  -3  243.18   45.60
   9   2   3  313.67   41.80
  -9   2  -3  337.47   41.00
 -10  -2  -3   42.50   19.50
 -10  -2  -3   75.59   12.50
 -10  -2  -3   95.59   15.00
 -10  -2  -3   87.09   13.20
 -10  -2  -3   78.29   12.00
 -10  -2  -3   79.79   22.50
 -10   2  -3   85.69   12.50
 -10   2  -3   92.19   12.80
  10   2   3   75.19   14.00
 -11  -2  -3  101.59   15.70
 -11  -2  -3   75.59   21.30
 -11  -2  -3   77.99   12.10
 -11  -2  -3   28.30   20.60
 -11  -2  -3   92.39   12.90
 -11   2  -3   73.29   12.20
 -12  -2  -3   70.99   11.90
 -12  -2  -3   67.89   16.00
 -12  -3   3   57.29   11.40
 -12  -3   3   75.69   11.40
 -11  -3   3   29.40   14.30
 -11  -3   3   35.60   10.10
 -11  -3   3   52.49    9.20
 -11  -3   3   56.19    9.20
 -11  -3   3   59.19   14.20
 -11  -3   3   58.99   10.00
 -10  -3   3  191.18   25.10
 -10  -3   3  186.58   24.00
 -10  -3   3  173.88   23.10
 -10  -3   3  169.48   22.40
 -10  -3   3  212.48   26.80
 -10  -3   3  156.68   27.80
 -10  -3   3  267.37   29.20
 -10  -3   3  138.49   22.20
 -10   3   3  154.08   22.60
  -9  -3   3  158.58   22.20
  -9  -3   3  155.78   23.00
  -9  -3   3  151.38   25.00
  -9  -3   3  144.49   20.40
  -9  -3   3  173.48   24.50
  -9   3   3  162.68   25.40
   9   3  -3  135.29   27.90
  -9   3   3  164.18   20.40
  -8  -3   3   64.09    9.30
  -8  -3   3   53.19   11.80
  -8  -3   3   23.70   14.10
  -8  -3   3   64.49   13.10
  -8  -3   3   67.19   12.40
  -8   3   3   56.99    9.30
   8   3  -3   71.19   17.30
  -8   3   3   61.39   14.10
  -7  -3   3   81.69   10.10
  -7  -3   3   48.70   12.60
  -7  -3   3   80.89   11.70
  -7  -3   3   40.70   13.00
  -7  -3   3   59.59   13.70
  -7   3   3   71.59    9.90
   7   3  -3   58.79   15.90
  -7   3   3   60.69   13.10
  -6  -3   3  441.66   50.29
  -6  -3   3  380.86   53.99
  -6  -3   3  438.46   53.09
  -6  -3   3  473.55   50.79
  -6  -3   3  350.16   53.09
  -6   3   3  358.26   51.09
  -6   3   3  423.66   52.79
   6   3  -3  457.35   55.49
  -6   3   3  421.96   50.19
  -5  -3   3  501.75   53.99
  -5  -3   3  433.36   55.59
  -5  -3   3  376.46   56.09
  -5  -3   3  384.26   56.59
   5   3  -3  509.15   58.19
  -5   3   3  457.95   53.39
  -5   3   3  446.76   55.79
  -4  -3   3  274.17   37.50
  -4  -3   3  291.87   34.80
  -4  -3   3  295.47   36.50
  -4  -3   3  253.77   36.90
  -4   3   3  294.47   34.60
  -4   3   3  300.87   36.70
  -3  -3   3  532.65   62.19
  -3  -3   3  495.35   61.89
  -3  -3   3  515.25   61.89
  -3   3   3  562.64   60.59
   3   3  -3  477.45   62.59
  -3   3   3  485.45   61.69
  -2  -3   3  497.45   59.09
  -2  -3   3  488.85   58.29
  -2  -3   3  485.35   58.49
   2   3  -3  504.45   59.69
  -2   3   3  480.25   58.89
  -1  -3   3 1465.45  169.08
  -1  -3   3 1464.95  169.18
   1   3  -3 1474.95  170.08
  -1   3   3 1449.76  168.88
  -1   3   3 1349.66  169.68
   0  -3   3 1208.68  139.99
   0  -3   3 1189.68  139.79
   0   3  -3 1148.59  140.69
   0   3   3 1219.28  139.69
   0   3   3 1185.28  140.69
  -1  -3  -3  648.64   69.69
   1  -3   3  584.24   69.59
   1   3   3  554.34   71.29
   1   3   3  626.44   69.69
  -1   3  -3  506.45   71.49
  -2  -3  -3 5134.29  546.95
   2  -3   3 4548.65  546.75
   2  -3   3 4487.55  546.75
  -2  -3  -3 5064.19  546.85
  -2   3  -3 4120.59  546.95
   2   3   3 4253.37  546.85
   2   3   3 5133.69  548.85
  -3  -3  -3  627.24   67.19
   3  -3   3  573.84   66.69
   3  -3   3  576.24   66.79
   3   3   3  523.15   67.09
  -3   3  -3  536.25   66.89
   4  -3   3 1162.18  137.49
  -4  -3  -3 1308.97  137.99
   4  -3   3 1196.28  137.39
  -4  -3  -3 1193.88  137.49
   4   3   3 1042.60  137.79
  -4   3  -3 1171.48  137.49
  -4   3  -3 1119.89  137.69
  -5  -3  -3   69.99    9.30
  -5  -3  -3   70.09   11.80
   5  -3   3   68.09    9.00
  -5  -3  -3   52.49    9.60
   5  -3   3   75.39    9.40
  -5  -3  -3   68.49   10.30
   5   3   3   42.70   10.20
   5   3   3   65.19   13.80
  -5   3  -3   79.39    9.60
  -6  -3  -3   87.99   12.00
   6  -3   3   85.49   12.30
  -6  -3  -3  102.29   13.40
  -6  -3  -3   84.79   12.50
  -6  -3  -3   74.49   14.30
   6  -3   3   98.99   12.00
  -6   3  -3   84.09   11.90
   6   3   3   89.29   13.40
  -7  -3  -3   28.60    6.00
  -7  -3  -3   23.20    7.00
  -7  -3  -3   23.50    9.00
  -7  -3  -3   21.60    5.00
   7   3   3   28.90    7.00
  -7   3  -3   26.10    5.50
  -8  -3  -3   58.99   15.50
  -8  -3  -3   57.29   10.10
  -8  -3  -3   62.29    8.60
  -8  -3  -3   56.59   12.60
  -8   3  -3   56.69    8.80
   8   3   3   37.40    9.80
  -9  -3  -3  385.56   54.39
  -9  -3  -3  343.77   51.39
  -9  -3  -3  386.56   48.80
  -9  -3  -3  448.06   50.29
  -9   3  -3  433.56   49.20
 -10  -3  -3   51.09   10.80
 -10  -3  -3   55.89    8.80
 -10  -3  -3   59.59   12.90
 -10  -3  -3   42.00   17.90
 -10  -3  -3   81.69   21.10
 -10  -3  -3   51.29   11.60
 -10  -3  -3   52.99    9.90
 -10   3  -3   51.49    9.50
  10   3   3   45.20   11.40
 -10   3  -3   39.10    8.80
 -11  -3  -3   36.40   11.10
 -11  -3  -3    5.90   18.10
 -11  -3  -3   24.10    8.10
 -11  -3  -3   39.20    7.30
 -11  -3  -3   46.90   18.00
  11   3   3   30.80    9.10
 -11   3  -3   30.70    7.70
 -12  -3  -3   13.00    7.00
 -12  -3  -3   29.00   12.10
 -12  -3  -3  -12.90   14.80
 -12  -3  -3   -2.00   15.00
 -13  -3  -3   50.49   15.80
 -13  -4   3   48.90    8.70
 -13  -4   3   26.60    8.40
 -12  -4   3   25.20   11.80
 -12  -4   3   15.80    6.00
 -12  -4   3   12.60    9.90
 -12  -4   3   21.90    7.80
 -12  -4   3   17.10   11.10
 -12  -4   3   21.70    7.00
 -11  -4   3    6.30    8.10
 -11  -4   3   25.60   13.10
 -11  -4   3   37.60    6.90
 -11  -4   3   19.30    6.50
 -11  -4   3   17.00   11.70
 -11  -4   3   22.40    9.20
 -11  -4   3    6.70   11.10
 -11  -4   3   17.60    7.30
 -10  -4   3   -4.60   10.60
 -10  -4   3   13.20    5.70
 -10  -4   3    7.10   12.30
 -10  -4   3   -4.30   11.80
 -10  -4   3    7.00    6.80
 -10  -4   3   10.30    5.30
 -10  -4   3   12.10    9.40
 -10  -4   3   12.40    8.00
  -9  -4   3   29.40    7.30
  -9  -4   3   60.39   13.30
  -9  -4   3   41.30   14.00
  -9  -4   3   33.50   12.00
  -9  -4   3   26.70   10.60
  -9   4   3   52.29   13.80
  -9   4   3   44.20    8.10
   9   4  -3   43.10   16.20
  -8  -4   3  106.59   15.00
  -8  -4   3   83.79   12.10
  -8  -4   3   67.89   17.30
  -8  -4   3   69.99   15.50
  -8  -4   3   84.79   17.60
  -8   4   3   80.09   12.20
   8   4  -3   85.09   19.80
  -8   4   3  104.29   17.50
  -7  -4   3   57.29   10.00
  -7  -4   3   57.79    8.70
  -7  -4   3   29.80   12.40
  -7  -4   3   44.40   14.10
  -7   4   3   69.99    9.00
   7   4  -3   41.60   13.90
  -7   4   3   48.10   11.90
  -6  -4   3  105.39   14.00
  -6  -4   3  126.19   15.10
  -6  -4   3   92.59   19.10
  -6  -4   3   83.69   17.70
  -6   4   3  100.79   16.80
   6   4  -3  113.19   19.60
  -6   4   3  102.89   14.10
  -5  -4   3  156.48   25.60
  -5  -4   3  181.08   26.90
  -5  -4   3  171.18   22.00
   5   4  -3  180.08   26.40
  -5   4   3  175.58   24.70
  -4  -4   3  185.68   22.70
  -4  -4   3  178.78   25.50
  -4  -4   3  158.38   26.00
  -4   4   3  189.28   25.30
   4   4  -3  189.98   26.70
  -3  -4   3  121.39   18.60
  -3  -4   3  149.99   19.40
  -3   4   3  138.39   16.40
  -3   4   3  127.79   18.80
   3   4  -3  139.09   20.40
  -2  -4   3  137.59   17.70
  -2  -4   3  152.58   17.60
  -2   4   3  120.49   18.10
   2   4  -3  138.49   19.20
  -2   4   3  128.29   16.10
  -1  -4   3   51.49    7.20
  -1  -4   3   45.80    6.70
  -1   4   3   45.50    6.30
   1   4  -3   47.50    9.30
   0  -4   3  773.92   90.79
   0  -4   3  775.02   90.89
   0   4   3  823.72   90.79
   0   4  -3  660.23   92.49
   0   4   3  810.82   92.59
   1  -4   3 3875.51  474.55
   1  -4   3 3970.20  474.55
  -1  -4  -3 4411.86  474.65
  -1   4  -3 4101.89  476.65
   1   4   3 3913.21  474.65
  -2  -4  -3 1037.60  115.89
   2  -4   3  940.11  115.59
  -2  -4  -3 1046.50  115.79
   2  -4   3  930.81  115.59
  -2   4  -3  894.21  116.49
   2   4   3 1107.49  118.59
  -3  -4  -3 1616.34  175.38
   3  -4   3 1465.45  174.98
  -3  -4  -3 1610.94  175.48
   3  -4   3 1440.26  174.98
  -3   4  -3 1353.66  175.38
  -4  -4  -3   51.59    7.90
  -4  -4  -3   41.20    8.30
   4  -4   3   50.89    6.50
  -4  -4  -3   35.60    8.90
  -4  -4  -3   42.80    6.70
   4  -4   3   43.80    6.20
   4   4   3   18.70   11.40
  -4   4  -3   40.40    7.20
  -4   4  -3   48.60    7.30
   5  -4   3  193.38   22.00
  -5  -4  -3  130.49   23.70
  -5  -4  -3  202.18   24.10
  -5  -4  -3  206.18   23.50
  -5  -4  -3  194.38   22.30
   5  -4   3  186.18   22.30
  -5   4  -3  187.98   22.50
   5   4   3  127.89   26.30
   5   4   3  150.88   23.40
  -6  -4  -3  102.39   18.30
  -6  -4  -3  145.99   17.40
  -6  -4  -3  126.09   15.70
  -6  -4  -3  154.98   18.30
   6   4   3   99.89   17.00
   6   4   3  105.29   20.50
  -6   4  -3  118.69   15.90
  -7  -4  -3  182.18   23.10
  -7  -4  -3  158.88   20.70
  -7  -4  -3  187.48   22.30
  -7  -4  -3  166.18   24.20
   7   4   3  149.59   22.50
  -7   4  -3  160.68   21.00
  -8  -4  -3  182.18   29.70
  -8  -4  -3  240.28   27.00
  -8  -4  -3  197.78   24.50
  -8  -4  -3  140.99   27.00
  -8   4  -3  209.88   25.00
   8   4   3  183.38   26.20
  -9  -4  -3   48.00   16.80
  -9  -4  -3   51.69   14.10
  -9  -4  -3   56.59    9.10
  -9  -4  -3   55.89   11.80
  -9   4  -3   56.29    9.80
   9   4   3   63.89   11.30
 -10  -4  -3  175.48   27.10
 -10  -4  -3  145.49   30.30
 -10  -4  -3  123.39   29.20
 -10  -4  -3  192.18   25.00
 -10  -4  -3  130.19   25.60
 -10  -4  -3  183.18   22.60
 -10  -4  -3  178.98   23.30
 -10  -4  -3  213.18   25.20
 -10   4  -3  161.98   23.00
 -11  -4  -3  381.76   43.50
 -11  -4  -3  422.96   45.90
 -11  -4  -3  383.76   50.19
 -11  -4  -3  440.76   46.50
 -11  -4  -3  304.17   49.30
 -11  -4  -3  360.56   42.60
 -11  -4  -3  303.07   45.80
 -11  -4  -3  365.06   44.30
  11   4   3  262.87   43.80
 -11   4  -3  353.36   43.50
  11   4   3  291.07   43.50
 -12  -4  -3    2.40   11.10
 -12  -4  -3  -19.20   14.10
 -12  -4  -3    6.40    6.90
 -12  -4  -3   -1.20   14.90
 -13  -4  -3   15.70   14.00
 -13  -4  -3   15.50   14.00
 -13  -4  -3    5.90   13.70
 -13  -4  -3   40.80   10.80
 -13  -5   3   46.20   12.50
 -13  -5   3   57.69   11.40
 -13  -5   3   67.79   11.20
 -12  -5   3  326.67   39.30
 -12  -5   3  251.47   37.70
 -12  -5   3  281.97   34.20
 -12  -5   3  195.08   36.00
 -12  -5   3  296.67   34.80
 -12  -5   3  284.37   35.50
 -11  -5   3   85.09   19.70
 -11  -5   3  101.19   18.70
 -11  -5   3  102.89   16.20
 -11  -5   3  106.79   19.70
 -11  -5   3  106.49   17.30
 -11  -5   3   91.59   19.70
 -11  -5   3  106.59   15.20
 -11  -5   3  106.69   15.30
 -10  -5   3  218.28   28.10
 -10  -5   3  178.18   26.00
 -10  -5   3  183.68   30.40
 -10  -5   3  193.38   31.30
 -10  -5   3  228.98   31.30
 -10  -5   3  219.58   26.40
 -10  -5   3  199.58   30.00
 -10  -5   3  205.38   27.10
  -9  -5   3   23.90   14.30
  -9  -5   3   37.90    7.90
  -9  -5   3   25.10   11.90
  -9  -5   3   40.70   12.80
  -9  -5   3   47.80   14.40
  -9   5   3   49.90    8.70
   9   5  -3   37.20   18.40
  -9   5   3   82.69   20.70
  -8  -5   3  139.59   27.00
  -8  -5   3  220.28   25.50
  -8  -5   3  179.98   22.30
  -8  -5   3  165.48   27.60
  -8  -5   3  162.48   26.60
  -8   5   3  157.78   22.50
  -8   5   3  204.08   28.50
   8   5  -3  169.48   30.90
  -7  -5   3  133.09   17.60
  -7  -5   3  119.79   22.60
  -7  -5   3  119.39   21.20
  -7  -5   3  117.89   16.10
   7   5  -3  109.09   23.40
  -7   5   3  128.09   20.70
  -7   5   3  120.79   16.20
  -6  -5   3  190.88   24.40
  -6  -5   3  218.08   30.80
  -6  -5   3  206.08   25.30
  -6  -5   3  175.98   28.80
  -6   5   3  202.78   28.20
  -6   5   3  183.58   24.50
   6   5  -3  243.08   32.40
  -5  -5   3 1002.50  113.89
  -5  -5   3  955.30  114.39
  -5  -5   3  958.70  111.39
  -5  -5   3  879.71  111.09
  -5  -5   3  917.41  110.89
  -5   5   3  931.21  113.29
   5   5  -3 1020.90  115.39
  -4  -5   3  449.86   57.19
  -4  -5   3  455.95   54.79
  -4  -5   3  458.85   57.79
   4   5  -3  463.05   58.49
  -4   5   3  467.45   56.99
  -3  -5   3   40.50    9.90
  -3  -5   3   38.10   10.40
  -3  -5   3   61.69    9.30
  -3   5   3   43.60   10.00
   3   5  -3   50.39   12.60
  -2  -5   3  340.47   40.70
  -2  -5   3  330.87   40.90
  -2   5   3  331.97   42.10
  -2   5   3  335.47   39.50
   2   5  -3  343.57   43.60
  -1  -5   3  398.96   47.10
  -1  -5   3  378.76   46.90
  -1   5   3  473.45   49.80
   1   5  -3  435.46   50.09
  -1   5   3  353.26   46.50
   0  -5   3 1885.11  219.38
   0  -5   3 1902.61  219.48
   0   5   3 1822.32  221.68
   0   5   3 1865.91  219.38
   1  -5   3 1265.07  161.08
   1  -5   3 1322.57  160.98
  -1  -5  -3 1461.35  161.18
   1   5   3 1482.05  164.18
   2  -5   3    7.00    2.80
   2  -5   3    7.50    2.60
  -2  -5  -3    2.90    3.90
  -2  -5  -3    0.50    3.50
   2   5   3    5.00    8.80
  -2   5  -3    6.30    7.30
   2   5   3   -0.50    3.60
   3  -5   3  140.69   16.40
   3  -5   3  134.19   16.60
  -3  -5  -3  131.29   18.00
  -3  -5  -3  120.89   17.70
  -3  -5  -3  123.29   18.20
  -3  -5  -3  134.79   16.80
  -3   5  -3  149.09   17.60
   3   5   3  120.09   21.60
  -3   5  -3  128.79   18.20
   4  -5   3  147.99   16.90
  -4  -5  -3  117.29   18.80
  -4  -5  -3  132.29   18.80
  -4  -5  -3  135.59   17.30
  -4  -5  -3  137.99   18.40
  -4   5  -3  144.09   17.90
  -4   5  -3  125.39   19.70
  -5  -5  -3   32.40    9.40
  -5  -5  -3   55.09    9.10
  -5  -5  -3   36.40    9.20
  -5  -5  -3   43.00    6.90
   5   5   3   22.60   12.50
  -5   5  -3   56.89    7.60
  -6  -5  -3  175.88   24.70
  -6  -5  -3  175.38   21.40
  -6  -5  -3  169.58   23.00
  -6  -5  -3  148.89   23.10
   6   5   3  180.28   23.20
  -6   5  -3  175.18   21.80
  -7  -5  -3   47.50   12.80
  -7  -5  -3   66.19   10.80
  -7  -5  -3   48.10   11.30
  -7  -5  -3   59.39    9.10
  -7   5  -3   69.19    9.80
   7   5   3   66.39   11.50
  -8  -5  -3  102.19   13.30
  -8  -5  -3   97.59   19.10
  -8  -5  -3   91.79   15.80
  -8  -5  -3   98.79   17.50
  -8   5  -3  102.09   13.80
   8   5   3   75.59   14.80
  -9  -5  -3   18.20    5.10
  -9  -5  -3    7.80   11.60
  -9  -5  -3    7.60    9.10
  -9  -5  -3    3.20   13.00
   9   5   3   10.90    7.90
  -9   5  -3   10.60    6.10
 -10  -5  -3   -5.30   11.60
 -10  -5  -3   22.20    5.80
 -10  -5  -3   21.10    7.80
 -10  -5  -3   20.50   12.30
 -10  -5  -3    3.10    9.00
 -10  -5  -3   29.00   10.40
 -10  -5  -3    5.70   14.60
 -10  -5  -3   41.00   17.10
 -10   5  -3   16.70    6.80
 -11  -5  -3   22.80   11.70
 -11  -5  -3   16.20   11.80
 -11  -5  -3   34.20    7.10
 -11  -5  -3   15.50   17.20
 -11  -5  -3   30.20   16.90
 -11  -5  -3    4.30   11.80
 -11  -5  -3   51.09    9.20
  11   5   3   26.80    8.60
 -12  -5  -3   30.70    9.10
 -12  -5  -3   19.10   16.00
 -12  -5  -3   27.90   16.30
 -12  -5  -3   45.00   13.30
 -12  -5  -3   13.60   10.70
 -13  -5  -3   21.10   13.90
 -13  -5  -3  -13.50   12.20
 -13  -5  -3   24.10    9.30
 -13  -5  -3   14.40   14.30
 -14  -5  -3   40.90   16.50
 -14  -5  -3  -10.20   11.10
 -14  -6   3   43.10    8.80
 -14  -6   3   20.70    8.40
 -13  -6   3   45.60    9.10
 -13  -6   3   24.60    8.90
 -13  -6   3   24.20   10.50
 -13  -6   3   12.60   10.00
 -12  -6   3  130.39   21.00
 -12  -6   3  115.89   22.00
 -12  -6   3  121.89   23.00
 -12  -6   3  156.28   23.20
 -12  -6   3  147.59   19.70
 -12  -6   3  170.98   21.20
 -11  -6   3  124.09   16.40
 -11  -6   3   68.69   19.50
 -11  -6   3  116.49   16.50
 -11  -6   3  116.79   18.80
 -11  -6   3  127.39   17.90
 -11  -6   3   95.09   20.60
 -11  -6   3   86.19   19.60
 -10  -6   3   86.99   18.80
 -10  -6   3  114.19   15.80
 -10  -6   3   90.29   13.70
 -10  -6   3   77.59   18.10
 -10  -6   3  104.59   19.60
 -10  -6   3   71.49   13.40
 -10  -6   3  107.19   17.20
 -10  -6   3   86.59   19.60
 -10  -6   3   73.69   18.50
  -9  -6   3  112.19   18.00
  -9  -6   3   77.89   19.30
  -9  -6   3  113.29   15.90
  -9  -6   3   69.19   16.70
  -9  -6   3  112.29   13.90
  -9  -6   3   79.39   18.80
  -9  -6   3   50.59   22.20
  -9  -6   3   44.70   16.10
  -9   6   3   93.69   13.80
   9   6  -3   74.59   24.10
  -8  -6   3   23.50    6.30
  -8  -6   3   47.50   15.00
  -8  -6   3   23.10   12.40
  -8  -6   3   43.60   15.10
  -8  -6   3   12.20    9.30
  -8   6   3   31.80    7.10
   8   6  -3   41.20   17.70
  -8   6   3   26.30   12.40
  -7  -6   3  107.19   22.10
  -7  -6   3  119.59   16.20
  -7  -6   3  115.49   22.20
  -7  -6   3  140.19   18.00
  -7  -6   3  113.59   20.80
  -7   6   3  114.59   16.20
  -7   6   3  116.29   20.70
   7   6  -3  140.69   26.10
  -6  -6   3   22.60    5.60
  -6  -6   3   33.10    5.80
  -6  -6   3   21.00    6.10
  -6  -6   3   39.50   14.20
  -6  -6   3   35.60   12.10
  -6   6   3   30.90   10.30
  -6   6   3   21.90    5.90
   6   6  -3   29.10   12.50
  -5  -6   3  372.66   46.50
  -5  -6   3  382.26   46.70
  -5  -6   3  386.96   46.40
  -5  -6   3  411.86   50.19
  -5  -6   3  383.76   51.09
   5   6  -3  408.86   52.99
  -5   6   3  399.06   46.80
  -5   6   3  388.46   49.90
  -4  -6   3 1184.18  136.29
  -4  -6   3 1140.99  137.79
  -4  -6   3 1090.99  136.29
  -4  -6   3 1225.38  138.49
  -4   6   3 1117.09  138.29
   4   6  -3 1219.78  140.69
  -3  -6   3  197.28   27.80
  -3  -6   3  182.48   26.60
  -3  -6   3  210.08   25.00
   3   6  -3  175.88   29.60
  -3   6   3  239.78   29.30
  -2  -6   3  481.35   58.59
  -2  -6   3  486.05   58.79
  -2   6   3  509.35   61.39
   2   6  -3  481.75   62.49
  -1  -6   3   16.60    4.50
  -1  -6   3   14.00    4.60
   1   6  -3    2.40    8.10
  -1   6   3   22.80    9.00
  -1   6   3    8.90    2.90
   0  -6   3  246.88   25.70
   0  -6  -3  205.78   25.60
   0  -6   3  240.08   25.90
   0   6   3  201.38   25.50
   0   6   3  198.58   25.60
   0   6   3  155.28   29.60
   1  -6   3   54.89    7.70
  -1  -6  -3   64.49    8.40
   1  -6   3   55.49    7.90
   1   6   3   71.49   15.60
   1   6   3   52.29    7.90
  -1   6  -3   62.89   16.20
  -2  -6  -3  509.35   67.19
   2  -6   3  582.74   66.79
  -2  -6  -3  472.65   67.49
  -2  -6  -3  598.24   67.19
  -2  -6  -3  542.85   67.39
   2  -6   3  600.14   67.19
   2  -6   3  592.14   66.89
  -2   6  -3  552.64   67.39
   2   6   3  629.74   67.29
  -3  -6  -3  144.59   17.50
  -3  -6  -3  148.99   19.10
  -3  -6  -3  112.89   18.20
  -3  -6  -3  101.19   17.80
   3  -6   3  146.69   17.00
  -3   6  -3  147.29   20.90
  -3   6  -3  162.18   18.60
   3   6   3  154.58   23.50
  -4  -6  -3   86.89   15.10
  -4  -6  -3   99.59   14.90
  -4  -6  -3   88.69   15.30
  -4  -6  -3  111.49   13.80
   4   6   3  100.09   19.40
  -4   6  -3  120.89   14.50
  -5  -6  -3  247.28   30.40
  -5  -6  -3  227.68   32.40
  -5  -6  -3  233.08   31.80
  -5  -6  -3  245.68   32.90
  -5   6  -3  286.67   31.10
  -6  -6  -3 1026.60  128.29
  -6  -6  -3 1144.99  127.39
  -6  -6  -3 1047.30  128.59
  -6  -6  -3 1048.40  128.69
  -6   6  -3 1105.09  127.49
  -7  -6  -3   43.60   11.80
  -7  -6  -3   40.60    6.60
  -7  -6  -3   22.40    9.00
  -7  -6  -3   33.20   10.30
  -7  -6  -3   17.00   11.00
   7   6   3   43.40    9.80
  -7   6  -3   36.20    7.50
  -8  -6  -3  112.69   22.90
  -8  -6  -3  131.19   21.60
  -8  -6  -3  137.19   18.30
  -8  -6  -3  148.29   22.40
   8   6   3  157.38   20.90
  -8   6  -3  142.59   19.10
  -9  -6  -3   74.79   18.00
  -9  -6  -3  113.89   20.40
  -9  -6  -3  113.99   17.50
  -9  -6  -3   74.59   20.50
  -9  -6  -3  141.69   22.60
  -9  -6  -3  123.69   16.50
  -9  -6  -3  115.29   15.30
  -9  -6  -3  123.39   22.10
  -9   6  -3  104.69   15.80
  10  -6   3   88.09   14.10
 -10  -6  -3   95.39   17.20
 -10  -6  -3   95.89   21.90
 -10  -6  -3   71.09   18.60
 -10  -6  -3  164.88   18.90
 -10  -6  -3   82.09   21.10
 -10  -6  -3  116.99   15.60
 -10  -6  -3   72.19   19.20
 -10  -6  -3   91.89   13.70
 -10  -6  -3   91.29   17.90
 -10   6  -3   80.09   14.30
 -11  -6  -3    6.10   15.40
 -11  -6  -3   25.70   12.30
 -11  -6  -3   33.60   16.20
 -11  -6  -3    8.00   11.90
 -11  -6  -3   36.60    9.50
 -11  -6  -3   26.30    6.90
 -11  -6  -3   18.20   12.80
  11   6   3   29.50    8.70
 -12  -6  -3   17.60   14.60
 -12  -6  -3   12.30   12.20
 -12  -6  -3    1.60   14.30
 -12  -6  -3    6.80    8.20
 -12  -6  -3   15.60   10.70
 -13  -6  -3    7.70    9.40
 -13  -6  -3    4.20    8.70
 -13  -6  -3    8.90   12.70
 -13  -6  -3   17.30   14.60
 -13  -6  -3    9.80   13.40
 -14  -6  -3   11.90   15.20
 -14  -6  -3    8.60   10.70
 -14  -7   3   50.69   11.00
 -14  -7   3   68.79   11.40
 -14  -7   3   62.89   11.50
 -13  -7   3   11.40    9.20
 -13  -7   3   -8.20    7.00
 -13  -7   3   -1.10    7.40
 -13  -7   3   13.80    6.50
 -13  -7   3   -2.50    9.30
 -12  -7   3   22.80   10.30
 -12  -7   3   11.00    8.20
 -12  -7   3   -8.10    6.80
 -12  -7   3   21.90   11.00
 -12  -7   3   11.20    6.00
 -12  -7   3   12.10   10.80
 -11  -7   3   31.70   14.60
 -11  -7   3   41.90   13.50
 -11  -7   3   41.50    8.50
 -11  -7   3   26.00   13.00
 -11  -7   3   21.30    9.30
 -11  -7   3   40.80   12.90
 -11  -7   3   12.90    9.80
 -11  -7   3   31.80    8.30
 -10  -7   3   67.59   10.80
 -10  -7   3   38.50   16.40
 -10  -7   3   47.90   15.70
 -10  -7   3   48.30   12.00
 -10  -7   3   18.30   11.50
 -10  -7   3   55.09   14.80
 -10  -7   3   70.09   10.80
 -10  -7   3   56.39   15.80
 -10  -7   3   60.79   15.30
  -9  -7   3   22.50   13.70
  -9  -7   3   36.50    8.30
  -9  -7   3    8.80   13.70
  -9  -7   3   25.20    7.30
  -9  -7   3   12.60   10.90
  -9  -7   3   23.70    9.20
  -9  -7   3   19.90   13.40
  -9  -7   3   50.09   15.40
  -9  -7   3    9.20    9.70
  -9   7   3   30.70    8.30
  -8  -7   3  491.15   65.29
  -8  -7   3  495.45   65.49
  -8  -7   3  494.45   63.19
  -8  -7   3  600.94   66.89
  -8  -7   3  526.65   61.89
  -8   7   3  498.75   61.89
   8   7  -3  506.95   73.19
  -8   7   3  507.75   67.29
  -7  -7   3    4.50    7.00
  -7  -7   3   16.50   12.60
  -7  -7   3    8.20    5.00
  -7  -7   3    6.10   10.90
  -7  -7   3   18.00   11.90
  -7   7   3    2.90    5.50
  -7   7   3    4.70   10.60
   7   7  -3    3.20   14.90
  -6  -7   3   40.60    7.40
  -6  -7   3   28.50    7.70
  -6  -7   3   41.30    6.80
  -6  -7   3   25.10   11.40
  -6  -7   3   46.50   14.00
   6   7  -3   29.30   16.00
  -6   7   3   38.30   12.90
  -6   7   3   30.50    7.20
  -5  -7   3   53.19    9.40
  -5  -7   3   54.29    9.30
  -5  -7   3   63.09   15.20
  -5  -7   3   40.80   13.00
  -5  -7   3   73.49    9.30
   5   7  -3   78.09   18.30
  -5   7   3   56.99   14.00
  -5   7   3   54.09    9.40
  -4  -7   3  130.69   15.90
  -4  -7   3  115.49   15.20
  -4  -7   3  104.59   17.90
  -4  -7   3  111.69   15.30
  -4  -7   3   81.19   17.20
   4   7  -3  129.69   22.80
  -4   7   3  112.79   19.60
  -4   7   3  115.39   15.70
  -3  -7   3   76.09   14.80
  -3  -7   3  107.89   16.40
  -3  -7   3  102.19   15.50
  -3  -7   3   97.69   13.30
   3   7  -3  123.49   22.30
  -3   7   3  111.59   19.10
  -2  -7   3  133.39   17.70
  -2  -7   3  121.69   17.00
  -2  -7   3  122.89   19.20
  -2   7   3  146.89   22.20
   2   7  -3   94.49   21.80
  -1  -7   3   12.50    5.20
  -1  -7   3   11.90    4.80
  -1  -7   3   26.20    9.40
  -1   7   3    6.60   13.70
   1   7  -3    1.00   10.60
   0  -7   3  345.97   39.10
   0  -7   3  365.66   39.30
   0   7  -3  265.07   44.50
   0   7   3  281.17   45.60
   0   7   3  316.37   38.90
   0   7   3  318.47   38.80
   1  -7   3 1347.47  163.38
   1  -7   3 1335.47  163.38
  -1  -7  -3 1408.46  164.08
   1  -7   3 1352.26  163.88
   1   7   3 1519.65  163.48
   2  -7   3  616.94   71.69
   2  -7   3  585.04   71.09
  -2  -7  -3  660.63   71.89
  -2  -7  -3  555.54   72.09
  -3  -7  -3   47.20   11.30
   3  -7   3   80.79   10.90
  -3  -7  -3   80.59   12.40
  -3  -7  -3   60.29   11.80
  -3  -7  -3   96.49   11.20
  -3   7  -3   88.29   15.20
   3   7   3   90.49   17.90
  -3   7  -3   69.19   11.60
  -4  -7  -3  171.68   26.80
  -4  -7  -3  232.58   25.30
   4  -7   3  216.28   25.20
  -4  -7  -3  158.38   26.20
  -4  -7  -3  198.78   26.90
   4   7   3  172.08   30.50
  -4   7  -3  239.68   26.20
  -5  -7  -3  346.57   40.50
  -5  -7  -3  299.57   41.80
  -5  -7  -3  319.57   41.80
  -5  -7  -3  294.47   42.20
  -5  -7  -3  403.06   41.10
  -5   7  -3  369.86   41.10
   5   7   3  255.87   46.20
  -6  -7  -3   54.09   13.90
  -6  -7  -3   56.89   13.50
  -6  -7  -3   95.09   11.90
  -6  -7  -3   97.39   12.40
  -6  -7  -3   67.79   14.40
  -6   7  -3   93.99   12.60
   6   7   3  117.49   13.80
   6   7   3   47.90   17.00
  -7  -7  -3   12.80   10.00
  -7  -7  -3   14.90    5.00
  -7  -7  -3   13.70    8.50
  -7  -7  -3   21.10   10.20
  -7  -7  -3   19.70   11.10
  -7   7  -3   10.70    6.30
   7   7   3   22.00    7.90
  -8  -7  -3   11.30   11.80
  -8  -7  -3  -17.50   10.90
  -8  -7  -3    7.50    4.70
  -8  -7  -3   14.00   10.40
   8  -7   3   12.20    5.40
   8   7   3   15.60    8.00
  -8   7  -3    9.50    6.40
  -9  -7  -3  132.69   20.80
  -9  -7  -3   95.59   21.60
   9  -7   3  116.99   18.60
  -9  -7  -3  183.58   24.20
  -9  -7  -3  150.78   19.80
  -9  -7  -3  145.69   24.90
  -9  -7  -3  142.19   23.80
  -9  -7  -3  108.69   23.70
  -9  -7  -3  211.98   24.60
  -9  -7  -3  136.39   18.60
  -9   7  -3  134.89   19.40
  10  -7   3  352.36   40.20
 -10  -7  -3  329.97   39.70
 -10  -7  -3  298.17   43.40
 -10  -7  -3  244.88   42.60
 -10  -7  -3  286.07   43.30
 -10  -7  -3  317.77   45.50
 -10  -7  -3  300.97   44.30
 -10  -7  -3  355.26   41.40
 -10  -7  -3  306.37   44.60
 -10  -7  -3  405.66   43.30
 -10   7  -3  301.17   40.30
 -11  -7  -3   13.20    9.50
 -11  -7  -3    2.00   11.80
 -11  -7  -3   14.90    6.40
 -11  -7  -3   11.90   14.00
 -11  -7  -3    7.60    8.80
 -11  -7  -3    6.80   12.40
 -11  -7  -3   27.80   15.10
 -11  -7  -3   16.60   12.60
  11   7   3   17.60    7.40
 -12  -7  -3   20.80   11.90
 -12  -7  -3   32.20   10.40
 -12  -7  -3   25.80   13.90
 -12  -7  -3   51.89   15.60
 -12  -7  -3   47.70   14.80
 -13  -7  -3   28.20   12.40
 -13  -7  -3   13.00   14.40
 -13  -7  -3   31.10   10.00
 -13  -7  -3   11.50   11.90
 -13  -7  -3    2.30    9.60
 -14  -7  -3    2.30    9.70
 -14  -7  -3    7.30   13.70
 -14  -8   3    4.20    6.60
 -14  -8   3    4.00    7.30
 -14  -8   3   13.50    7.10
 -13  -8   3   88.99   14.50
 -13  -8   3   93.49   13.20
 -13  -8   3   52.79   13.20
 -13  -8   3   97.29   15.20
 -13  -8   3   61.59   13.50
 -12  -8   3   -4.30    9.60
 -12  -8   3   -9.20    5.50
 -12  -8   3   -0.50    7.90
 -12  -8   3    8.30   10.90
 -12  -8   3   -4.00    7.20
 -12  -8   3   -2.60    9.50
 -11  -8   3  121.99   21.10
 -11  -8   3  141.29   21.90
 -11  -8   3  134.99   21.80
 -11  -8   3  129.49   22.30
 -11  -8   3  128.49   22.90
 -11  -8   3  139.19   19.50
 -11  -8   3  144.49   20.00
 -11  -8   3  123.39   20.60
 -10  -8   3   39.60   11.50
 -10  -8   3   39.20   12.10
 -10  -8   3   30.00    9.30
 -10  -8   3   46.00   13.20
 -10  -8   3   45.10   14.20
 -10  -8   3   52.89   14.70
 -10  -8   3   46.80   14.20
 -10  -8   3   46.60   10.00
 -10  -8   3   38.10   15.20
  -9  -8   3  206.78   30.10
  -9  -8   3  190.28   25.60
  -9  -8   3  199.18   26.30
  -9  -8   3  199.28   27.60
  -9  -8   3  161.68   27.40
  -9  -8   3  205.78   29.10
  -9  -8   3  156.28   27.30
  -9  -8   3  188.28   29.70
   9  -8  -3  255.77   27.30
  -9  -8   3  167.18   29.60
  -9   8   3  176.28   25.40
  -8  -8   3  117.99   21.70
  -8  -8   3   88.89   19.10
  -8  -8   3  102.79   18.20
  -8  -8   3  105.89   16.10
  -8  -8   3  120.89   21.20
  -8   8   3  113.89   23.60
  -8   8   3  102.59   16.10
   8   8  -3  144.59   30.20
  -7  -8   3  188.78   24.80
  -7  -8   3  203.88   28.40
  -7  -8   3  204.88   29.80
  -7  -8   3  190.38   29.20
  -7  -8   3  186.08   26.10
   7   8  -3  171.38   35.50
  -7   8   3  170.38   24.70
  -7   8   3  236.68   32.70
  -6  -8   3   84.69   18.60
  -6  -8   3   71.39   12.60
  -6  -8   3   72.29   17.00
  -6  -8   3   71.09   12.00
  -6  -8   3   89.79   16.20
  -6  -8   3   90.29   12.00
  -6   8   3   85.49   18.70
  -6   8   3   74.09   12.20
   6   8  -3   67.39   21.80
  -5  -8   3  300.47   38.50
  -5  -8   3  313.77   38.40
  -5  -8   3  334.17   42.40
  -5  -8   3  323.07   38.60
  -5  -8   3  285.27   40.90
   5   8  -3  371.56   48.90
  -5   8   3  293.37   38.60
  -5   8   3  339.47   44.10
  -4  -8   3  238.58   34.80
  -4  -8   3  295.97   34.50
  -4  -8   3  268.47   34.20
   4  -8  -3  324.87   34.70
  -4  -8   3  263.57   36.30
  -4  -8   3  268.67   37.20
  -4   8   3  278.77   34.70
   4   8  -3  238.88   40.90
  -4   8   3  322.77   40.40
  -3  -8   3  124.69   19.30
  -3  -8   3  128.19   18.50
   3  -8  -3  160.28   18.40
  -3  -8   3  136.09   17.10
  -3  -8   3  151.68   18.00
   3  -8  -3  146.39   19.50
  -3  -8   3  106.59   18.90
   3   8  -3   92.89   22.70
  -3   8   3  120.79   22.30
  -3   8   3  123.49   17.60
  -2  -8   3   20.60    9.60
  -2  -8   3   13.50    7.30
  -2  -8   3    8.50    6.30
   2  -8  -3   14.50    9.70
  -2  -8   3   21.30    4.70
  -2   8   3   15.70   13.60
   2   8  -3    6.40   13.60
  -1  -8   3  539.05   67.19
   1  -8  -3  562.64   68.89
  -1  -8   3  584.94   67.49
  -1  -8   3  570.54   68.79
   0  -8   3   59.79    9.00
   0  -8   3   63.79    8.70
   0  -8  -3   38.50   11.80
   0  -8   3   37.00   11.40
   0   8   3   66.19    8.20
   0   8   3   41.00   18.60
   0   8  -3   43.10   17.50
   1  -8   3   64.89   14.20
   1  -8   3   92.59   12.60
  -1  -8  -3   92.99   14.90
  -1  -8  -3   68.19   12.70
   1   8   3  102.69   22.20
   1   8   3  116.99   13.40
   1   8   3  118.99   12.80
  -1   8  -3  181.08   24.30
  -2  -8  -3  391.16   46.50
  -2  -8  -3  347.97   46.20
   2  -8   3  400.76   46.10
   2   8   3  393.76   45.40
  -2   8  -3  330.07   53.09
  -3  -8  -3  276.67   42.20
  -3  -8  -3  385.36   42.10
  -3  -8  -3  277.07   42.00
   3  -8   3  389.36   41.90
  -3  -8  -3  369.46   42.60
   3   8   3  448.16   48.80
  -3   8  -3  330.17   46.90
  -4  -8  -3  240.18   27.00
  -4  -8  -3  194.08   28.40
  -4  -8  -3  195.48   28.30
  -4  -8  -3  236.88   28.40
  -4  -8  -3  168.08   27.40
   4  -8   3  237.98   26.90
   4   8   3  223.18   33.60
  -5  -8  -3 1125.19  127.69
  -5  -8  -3 1111.69  128.49
  -5  -8  -3 1229.08  128.29
  -5  -8  -3  889.91  128.39
   5  -8   3 1098.49  127.49
   5   8   3 1030.70  132.29
  -5   8  -3 1061.59  127.89
  -6  -8  -3  116.09   14.20
  -6  -8  -3   70.29   15.10
   6  -8   3   97.89   13.00
  -6  -8  -3   65.19   14.50
  -6  -8  -3  104.79   16.30
  -6  -8  -3   96.19   13.10
  -6  -8  -3   62.39   16.00
  -6   8  -3   86.39   13.70
   6   8   3  126.49   14.70
   6   8   3   64.39   19.30
  -7  -8  -3  134.89   24.50
  -7  -8  -3  156.78   20.50
  -7  -8  -3  105.39   22.10
  -7  -8  -3  184.28   24.30
  -7  -8  -3  127.69   23.40
   7  -8   3  179.28   20.80
  -7   8  -3  151.18   21.20
   7   8   3  206.38   23.00
  -8  -8  -3   59.99   14.60
   8  -8   3   45.80    9.20
  -8  -8  -3   50.99    9.20
  -8  -8  -3   54.49   15.10
  -8  -8  -3   33.60   13.10
  -8   8  -3   33.70    9.90
   8   8   3   73.39   11.70
  -9  -8  -3   48.20   14.90
   9  -8   3   32.70    9.00
  -9  -8  -3   60.49   16.40
  -9  -8  -3   36.40   12.30
  -9  -8  -3   57.69   15.50
  -9  -8  -3   33.70   13.60
  -9  -8  -3   55.09   11.50
  -9  -8  -3   54.79   16.20
  -9  -8  -3   50.89    9.20
  -9  -8  -3   39.60   14.20
 -10  -8  -3    5.80   13.30
 -10  -8  -3   11.80    6.20
 -10  -8  -3   14.80   11.70
 -10  -8  -3    9.00   12.60
  10  -8   3    9.70    7.00
 -10  -8  -3   10.50   11.80
 -10  -8  -3    5.00    9.20
 -10  -8  -3   -5.70   13.00
 -10  -8  -3    7.70   12.00
 -10  -8  -3   -0.60   11.40
  10   8   3   24.30    7.70
 -11  -8  -3  171.68   22.80
 -11  -8  -3  120.19   25.80
 -11  -8  -3  149.39   26.00
 -11  -8  -3  182.28   25.30
 -11  -8  -3  166.38   24.00
 -11  -8  -3  157.38   25.90
 -11  -8  -3  154.78   26.20
 -11  -8  -3  159.58   27.40
  11   8   3  189.88   23.00
 -12  -8  -3    6.70   13.60
 -12  -8  -3   15.00   11.50
 -12  -8  -3    0.80    8.60
 -12  -8  -3    2.60    9.80
 -12  -8  -3   -7.10   11.60
 -12  -8  -3    7.90    8.50
 -13  -8  -3    1.90   14.20
 -13  -8  -3    4.80    8.90
 -13  -8  -3   11.30   10.20
 -13  -8  -3   -9.80    9.20
 -13  -8  -3   -3.70    9.30
 -14  -8  -3    9.40    7.20
 -14  -8  -3   11.40    9.10
 -14  -8  -3   11.60   11.90
 -13  -9   3    7.20    7.50
 -13  -9   3    9.30    8.20
 -13  -9   3    0.80    7.40
 -13  -9   3    7.40    7.20
 -13  -9   3    6.80    8.20
 -12  -9   3    9.00   10.90
 -12  -9   3   -4.20    7.10
 -12  -9   3    7.10    7.00
 -12  -9   3   19.60    9.60
 -12  -9   3    9.70    9.00
 -12  -9   3   -3.10    7.20
 -11  -9   3   50.29   13.10
 -11  -9   3   64.39   11.80
 -11  -9   3   65.19   14.50
 -11  -9   3   59.19   15.30
 -11  -9   3   65.69   14.20
 -11  -9   3   51.29   12.80
 -11  -9   3   41.00   13.40
 -11  -9   3   86.09   13.30
 -10  -9   3   96.69   18.50
 -10  -9   3  100.59   17.20
 -10  -9   3  118.49   19.70
 -10  -9   3  120.39   17.80
 -10  -9   3  122.89   19.60
 -10  -9   3  115.19   20.10
 -10  -9   3   94.99   18.80
 -10  -9   3  110.69   21.00
  -9  -9   3   89.39   17.60
  -9  -9   3  102.79   19.90
  -9  -9   3  101.79   19.90
  -9  -9   3   78.99   17.80
  -9  -9   3  111.49   21.00
  -9  -9   3  128.39   17.60
  -9  -9   3   93.09   17.90
  -9  -9   3  104.19   16.60
  -9  -9   3  113.99   19.50
  -8  -9   3  259.17   33.80
  -8  -9   3  217.68   36.10
  -8  -9   3  250.57   35.50
  -8  -9   3  262.27   35.00
  -8  -9   3  258.87   34.80
  -8  -9   3  264.17   36.80
  -8  -9   3  216.78   36.70
   8  -9  -3  320.67   34.50
  -8  -9   3  271.17   36.20
  -8  -9   3  282.37   33.80
  -8   9   3  343.37   49.60
  -8   9   3  228.78   33.30
   8   9  -3  192.88   50.39
  -7  -9   3   72.89   15.40
  -7  -9   3   92.29   18.50
  -7  -9   3  115.59   15.60
  -7  -9   3   89.69   17.20
  -7  -9   3   90.39   18.60
   7  -9  -3  104.89   15.30
   7   9  -3   93.59   26.60
  -7   9   3  117.19   23.80
  -7   9   3   85.19   14.50
  -6  -9   3  265.57   35.10
  -6  -9   3  289.77   37.10
  -6  -9   3  273.77   32.70
  -6  -9   3  268.77   32.80
   6  -9  -3  283.27   32.80
  -6  -9   3  218.68   32.90
  -6  -9   3  283.37   36.50
  -6   9   3  310.97   42.30
  -6   9   3  236.78   32.50
   6   9  -3  169.18   39.80
  -5  -9   3   81.79   15.40
   5  -9  -3  103.29   13.00
  -5  -9   3   87.59   14.30
  -5  -9   3   64.09   12.20
  -5  -9   3   83.59   12.20
  -5  -9   3   66.89   11.70
  -5   9   3   72.49   19.80
   5   9  -3   49.50   21.30
  -5   9   3   61.59   11.90
   4  -9  -3   13.50    9.70
  -4  -9   3    4.30    5.90
   4  -9  -3    7.50    6.60
  -4  -9   3    1.60    6.60
  -4  -9   3    8.90    8.60
  -4  -9   3   14.80    8.10
  -4  -9   3    3.60    5.00
   4   9  -3   13.40   14.20
  -4   9   3    8.90   13.90
  -3  -9   3   31.80   10.90
  -3  -9   3   52.19   10.60
   3  -9  -3   50.99   11.40
  -3  -9   3   66.29    9.10
  -3  -9   3   56.49    9.90
  -3  -9   3   43.30   11.00
   3  -9  -3   59.49   10.60
  -3   9   3   27.10   15.70
   2  -9  -3  242.38   30.50
  -2  -9   3  239.58   30.30
  -2  -9   3  210.48   28.50
  -2  -9   3  224.28   29.40
  -2  -9   3  246.58   29.00
  -2  -9   3  232.98   27.80
  -2   9   3  151.28   34.60
  -1  -9   3   68.39   11.40
   1  -9  -3   61.89   11.40
   1  -9  -3   16.80    8.70
  -1  -9   3   33.50    7.80
  -1  -9   3   40.80    7.60
  -1   9   3    4.00   19.90
   0  -9   3  162.98   26.50
   0  -9  -3  169.98   27.10
   0  -9   3  200.88   25.40
   0  -9   3  214.08   25.10
   0   9  -3  149.39   31.50
   0   9   3  240.08   25.10
  -1  -9  -3  129.09   24.40
  -1  -9  -3  202.88   26.40
  -1   9  -3  195.08   30.30
   1   9   3  183.58   22.90
   1   9   3  157.78   28.00
   1   9   3  203.38   22.50
  -2  -9  -3  190.38   28.80
   2  -9   3  220.38   29.70
  -2  -9  -3  192.88   30.00
  -2  -9  -3  287.87   29.90
  -2  -9  -3  239.88   29.20
   2   9   3  242.58   28.50
  -2   9  -3  253.07   37.80
   2   9   3  291.47   36.60
   3  -9   3  304.67   32.90
  -3  -9  -3  221.48   32.40
  -3  -9  -3  226.48   32.90
  -3  -9  -3  263.57   33.10
  -3  -9  -3  304.77   34.40
  -3  -9  -3  257.17   33.10
  -3   9  -3  241.58   38.60
   3   9   3  321.77   40.40
  -4  -9  -3  199.58   28.60
  -4  -9  -3  171.78   29.00
  -4  -9  -3  176.88   28.30
  -4  -9  -3  253.67   28.20
  -4  -9  -3  236.48   28.70
   4  -9   3  235.38   27.70
   4   9   3  265.37   35.50
  -5  -9  -3   62.79   14.50
  -5  -9  -3  112.49   15.60
  -5  -9  -3   99.29   15.00
  -5  -9  -3   67.09   13.80
   5  -9   3   80.59   12.90
  -5  -9  -3  100.99   13.50
   5   9   3  107.09   13.30
   5   9   3   77.99   18.70
   6  -9   3  114.59   14.80
  -6  -9  -3  109.89   17.10
  -6  -9  -3  102.79   16.90
  -6  -9  -3   95.89   14.50
  -6  -9  -3   73.29   17.60
  -6  -9  -3   93.79   15.40
  -6  -9  -3   83.99   15.90
   6   9   3  120.49   15.30
   6   9   3   91.49   21.20
  -7  -9  -3   53.79   14.10
   7  -9   3   73.39   12.50
  -7  -9  -3   94.29   13.20
  -7  -9  -3   80.49   16.00
  -7  -9  -3   75.09   16.00
  -7  -9  -3   59.89   16.70
  -7  -9  -3   86.69   13.60
   7   9   3  118.69   14.50
  -8  -9  -3   47.30   13.60
  -8  -9  -3   23.00   13.80
  -8  -9  -3   45.40   13.40
  -8  -9  -3   44.20   13.40
  -8  -9  -3   39.90   13.70
  -8  -9  -3   38.10   14.90
  -8  -9  -3   11.40   13.90
  -8  -9  -3   48.80    9.20
  -8  -9  -3   40.80   11.60
   8  -9   3   43.00    9.30
  -8   9  -3   55.49   10.50
  -9  -9  -3  133.89   20.50
  -9  -9  -3  183.48   23.70
  -9  -9  -3  122.89   23.10
  -9  -9  -3  116.49   23.50
   9  -9   3  131.09   18.90
  -9  -9  -3  106.99   21.70
  -9  -9  -3  108.59   22.00
  -9  -9  -3  144.39   23.10
  -9  -9  -3  141.69   23.30
  -9  -9  -3  134.19   18.90
 -10  -9  -3   78.79   17.00
 -10  -9  -3   78.19   16.90
 -10  -9  -3   76.59   12.60
  10  -9   3   60.49   12.80
 -10  -9  -3   78.29   16.70
 -10  -9  -3   77.89   14.70
 -10  -9  -3   58.99   16.80
 -10  -9  -3   39.60   15.90
 -10  -9  -3   48.30   16.50
  10   9   3   80.79   12.50
 -11  -9  -3   18.40   12.70
 -11  -9  -3    6.60   11.40
 -11  -9  -3   25.60   10.20
 -11  -9  -3   -4.60   11.60
 -11  -9  -3  -10.00   13.30
 -11  -9  -3   12.70   10.30
 -11  -9  -3   -0.20    9.80
 -11  -9  -3   15.30    7.00
  11   9   3   12.70    6.40
 -12  -9  -3   -4.00    9.10
 -12  -9  -3    8.30   10.00
 -12  -9  -3   -4.00    9.10
 -12  -9  -3    6.40    9.80
 -12  -9  -3   10.60   11.00
 -12  -9  -3   -1.90   14.30
 -13  -9  -3   26.90   14.30
 -13  -9  -3   20.50   10.10
 -13  -9  -3   37.80   10.20
 -13  -9  -3   25.50   11.10
 -13  -9  -3   26.30   10.30
 -13 -10   3   55.09    9.50
 -13 -10   3   23.00   10.80
 -13 -10   3   20.30    8.30
 -13 -10   3   29.40    8.40
 -13 -10   3    0.90    7.70
 -13 -10   3   35.70    8.30
 -12 -10   3   13.60    7.70
 -12 -10   3    1.80    7.70
 -12 -10   3   -8.30    7.00
 -12 -10   3   -1.80    8.10
 -12 -10   3   -1.70   10.50
 -12 -10   3    4.60    7.40
 -11 -10   3  196.08   26.90
 -11 -10   3  191.88   26.90
 -11 -10   3  192.48   27.60
 -11 -10   3  141.09   26.50
 -11 -10   3  213.68   27.60
 -11 -10   3  211.48   27.50
 -11 -10   3  192.08   26.70
 -11 -10   3  209.18   28.40
 -10 -10   3   92.79   17.50
 -10 -10   3   76.99   15.40
 -10 -10   3   83.29   16.00
 -10 -10   3   43.60   14.10
 -10 -10   3   73.49   14.40
 -10 -10   3   83.89   14.60
 -10 -10   3   74.69   15.30
 -10 -10   3   75.09   14.80
  -9 -10   3   40.20   15.40
  -9 -10   3   47.70   11.80
  -9 -10   3   42.50   13.10
  -9 -10   3   43.40   12.70
  -9 -10   3   60.39   14.20
  -9 -10   3   55.59   14.30
  -9 -10   3   30.80   10.70
  -9 -10   3   38.30   12.70
  -9 -10   3   49.60   12.70
  -8 -10   3   54.59   13.80
  -8 -10   3   37.20   12.20
  -8 -10   3   35.60   13.40
  -8 -10   3   66.59   12.70
  -8 -10   3   42.40   16.10
  -8 -10   3   46.00   13.20
  -8 -10   3   46.10   11.40
  -8 -10   3   64.99   13.40
  -8 -10   3   47.50   14.70
   8 -10  -3   50.89   12.50
  -7 -10   3  162.88   22.40
  -7 -10   3  159.78   24.30
   7 -10  -3  174.68   22.80
  -7 -10   3  169.78   21.90
  -7 -10   3  146.39   24.50
  -7 -10   3  133.89   22.40
  -7 -10   3  128.49   22.50
  -7  10   3  192.18   33.30
   7  10  -3  104.09   32.10
  -6 -10   3  133.29   19.00
  -6 -10   3  135.29   19.30
  -6 -10   3  123.09   20.00
  -6 -10   3  131.49   21.80
  -6 -10   3  110.29   20.40
   6 -10  -3  149.49   19.40
  -6 -10   3  141.19   19.70
   6  10  -3   83.69   28.20
  -6  10   3  134.69   29.00
  -5 -10   3  284.37   34.40
  -5 -10   3  241.98   33.10
   5 -10  -3  251.37   32.30
  -5 -10   3  254.97   32.10
  -5 -10   3  191.08   32.20
  -5 -10   3  275.37   34.80
  -5 -10   3  252.07   32.20
  -5  10   3  282.67   41.70
  -4 -10   3   49.50   12.10
  -4 -10   3   41.60   10.70
  -4 -10   3   57.99    9.50
   4 -10  -3   49.60   10.90
   4 -10  -3   49.30   10.60
  -4 -10   3   55.39   10.80
  -4 -10   3   35.20    9.10
  -4  10   3   33.50   18.40
  -3 -10   3  247.18   34.00
   3 -10  -3  272.07   33.80
  -3 -10   3  264.37   33.20
  -3 -10   3  236.18   32.80
  -3 -10   3  273.07   32.30
  -3 -10   3  257.67   33.90
  -2 -10   3  387.96   53.89
  -2 -10   3  449.36   54.29
   2 -10  -3  478.65   54.79
  -2 -10   3  499.75   54.89
  -2 -10   3  462.75   53.89
  -2  10   3  353.06   61.39
  -1 -10   3  956.20  112.09
  -1 -10   3  923.71  111.19
  -1 -10   3  844.92  111.49
   1 -10  -3 1029.40  112.29
  -1 -10   3  941.11  111.49
  -1  10   3  990.20  117.29
   1  10  -3  917.71  116.19
   0 -10   3  383.66   47.40
   0 -10  -3  345.87   47.60
   0 -10  -3  425.56   48.90
   0 -10   3  329.97   48.10
   0  10  -3  438.76   54.39
   0  10   3  444.46   53.29
  -1 -10  -3  637.24   77.59
  -1 -10  -3  535.25   77.89
   1  10   3  685.63   81.69
   1  10   3  671.03   76.19
  -1  10  -3  677.63   82.59
  -2 -10  -3   47.70    8.90
  -2 -10  -3   50.49   11.90
  -2 -10  -3   51.89   11.90
  -2 -10  -3   59.39    9.50
   2 -10   3   40.50   10.70
  -2  10  -3   70.79   20.70
   2  10   3   70.19   17.80
   2  10   3   63.89    8.70
   2  10   3   68.29    8.70
   3 -10   3  128.29   19.10
  -3 -10  -3  201.68   21.50
  -3 -10  -3  120.39   18.10
  -3 -10  -3  146.49   19.30
  -3 -10  -3  105.99   19.20
  -3 -10  -3  128.39   19.00
   3  10   3  139.39   17.80
   3  10   3  161.78   25.80
  -3  10  -3  132.59   25.90
  -4 -10  -3   69.89   12.20
   4 -10   3   55.19   11.10
  -4 -10  -3   51.59   10.50
  -4 -10  -3   53.09   11.20
  -4 -10  -3   56.99   11.30
  -4 -10  -3   49.60   12.60
   4  10   3   92.69   10.40
   4  10   3   59.49   17.80
  -5 -10  -3   28.80   11.40
  -5 -10  -3   27.70    7.60
  -5 -10  -3   30.70    9.40
  -5 -10  -3    8.50    8.20
  -5 -10  -3    3.90    7.30
   5 -10   3   13.00    6.90
  -5 -10  -3    4.90    8.20
   5  10   3   19.40   15.00
   5  10   3   35.40    6.70
  -6 -10  -3  175.98   24.10
  -6 -10  -3  139.79   23.80
  -6 -10  -3  198.28   25.60
  -6 -10  -3  177.88   25.30
   6 -10   3  181.48   23.80
  -6 -10  -3  119.59   25.60
  -6 -10  -3  144.79   24.20
   6  10   3  219.28   23.80
   6  10   3  231.28   32.00
  -7 -10  -3   34.00   12.10
  -7 -10  -3    9.60    9.50
  -7 -10  -3   24.10   13.40
  -7 -10  -3   11.10    8.20
  -7 -10  -3   22.90   11.20
   7 -10   3   25.60    7.70
  -7 -10  -3   20.40    8.00
   7  10   3   30.80    7.80
  -8 -10  -3  157.08   23.80
  -8 -10  -3  116.89   25.40
  -8 -10  -3  173.68   22.80
  -8 -10  -3  181.48   25.30
  -8 -10  -3  203.18   26.00
  -8 -10  -3  145.09   24.90
  -8 -10  -3  148.09   24.30
   8 -10   3  163.18   22.20
  -8 -10  -3  187.68   24.90
  -8 -10  -3  132.49   24.90
  -8 -10  -3  155.58   26.00
  -8  10  -3  141.69   22.40
  -9 -10  -3   51.89   11.20
  -9 -10  -3   76.99   15.10
   9 -10   3   62.29   11.90
  -9 -10  -3   97.79   16.90
  -9 -10  -3   60.49   16.20
  -9 -10  -3   26.00   14.90
  -9 -10  -3   34.00   14.40
  -9 -10  -3   51.29   13.70
  -9 -10  -3   76.19   16.00
  -9 -10  -3   42.90   15.50
   9  10   3   62.09   10.80
 -10 -10  -3   -2.30   11.40
 -10 -10  -3   14.80   10.70
  10 -10   3   21.90   10.80
 -10 -10  -3  -10.20   12.90
 -10 -10  -3   30.30   12.30
 -10 -10  -3   16.50    7.60
 -10 -10  -3    5.60   10.30
 -10 -10  -3   22.20   12.60
 -10 -10  -3   -8.00   11.40
  10  10   3    9.80    6.10
 -11 -10  -3    4.40   14.40
 -11 -10  -3   21.80   10.50
 -11 -10  -3   -1.10    9.50
 -11 -10  -3   -5.10    9.50
 -11 -10  -3    4.60   10.70
 -11 -10  -3    3.70    9.10
  11  10   3    2.90    6.00
 -12 -10  -3    2.50    8.90
 -12 -10  -3    6.80   10.20
 -12 -10  -3   -9.80    8.70
 -12 -10  -3   18.00    8.80
 -12 -10  -3  -24.30   13.80
 -12 -10  -3  -11.80    8.80
 -13 -10  -3   48.20   10.30
 -13 -10  -3   39.90   13.80
 -13 -10  -3   41.80   10.10
 -13 -10  -3   45.40    9.80
 -13 -10  -3   21.00   10.10
 -13 -10  -3   32.40   10.80
 -13 -11   3   18.70    6.40
 -13 -11   3    1.00    8.60
 -13 -11   3   13.70    6.80
 -13 -11   3    4.70    6.80
 -13 -11   3    7.90    8.90
 -13 -11   3   20.70    7.10
 -12 -11   3   11.70    7.40
 -12 -11   3    4.70    6.80
 -12 -11   3   11.40   10.40
 -12 -11   3    9.50    7.20
 -12 -11   3   -3.90    7.30
 -12 -11   3   -0.20    7.30
 -11 -11   3    9.40    8.10
 -11 -11   3    6.00    8.00
 -11 -11   3   17.90    8.60
 -11 -11   3    2.00    7.70
 -11 -11   3    8.60   11.30
 -11 -11   3   16.40    7.90
 -11 -11   3    6.40    8.00
 -10 -11   3   61.69   13.40
 -10 -11   3   72.99   14.10
 -10 -11   3   87.19   14.50
 -10 -11   3   63.49   13.60
 -10 -11   3   63.89   13.90
 -10 -11   3   56.39   15.80
 -10 -11   3   79.39   14.90
 -10 -11   3   53.29   13.50
  -9 -11   3  239.58   37.40
  -9 -11   3  338.17   41.00
  -9 -11   3  265.57   37.30
  -9 -11   3  210.38   36.80
  -9 -11   3  322.37   37.10
  -9 -11   3  293.07   38.10
  -9 -11   3  314.17   39.60
  -9 -11   3  322.37   37.80
  -9 -11   3  250.77   37.00
  -8 -11   3  116.39   20.10
  -8 -11   3  109.89   18.70
  -8 -11   3  110.09   21.50
  -8 -11   3  104.69   18.10
  -8 -11   3  140.69   19.60
  -8 -11   3   77.09   18.50
  -8 -11   3  102.49   18.60
  -8 -11   3  124.49   19.00
   8 -11  -3   74.59   17.60
  -8 -11   3  101.19   18.50
  -8 -11   3  122.19   18.50
  -7 -11   3   36.90   11.20
  -7 -11   3   36.70   11.80
  -7 -11   3    9.40   12.80
  -7 -11   3   29.60    9.30
  -7 -11   3   17.70   10.60
   7 -11  -3   24.00   10.60
  -7 -11   3   29.20   10.20
  -7 -11   3   50.69   12.40
  -7 -11   3   44.60   13.30
  -7 -11   3   49.70   12.60
  -7 -11   3   20.00   10.90
  -7 -11   3   20.90   14.60
  -7  11   3   30.10   20.70
  -6 -11   3  105.09   17.00
  -6 -11   3  113.19   17.10
  -6 -11   3  142.49   19.30
  -6 -11   3  117.99   17.40
  -6 -11   3   88.39   16.80
   6 -11  -3   89.59   16.90
  -6 -11   3  118.39   19.80
   6  11  -3   34.10   24.40
  -6  11   3  134.39   31.10
  -5 -11   3  102.99   15.60
  -5 -11   3   70.89   14.10
  -5 -11   3   72.69   13.90
  -5 -11   3   95.79   13.90
  -5 -11   3   84.99   14.00
   5 -11  -3   44.90   13.00
  -5 -11   3  121.59   17.20
   5  11  -3   29.20   22.50
  -5  11   3   76.59   25.00
   4 -11  -3    5.30    7.40
  -4 -11   3   -3.30    7.50
  -4 -11   3   -4.20    6.00
   4 -11  -3    7.20    7.90
  -4 -11   3   13.20    8.50
  -4 -11   3   -2.30    6.90
  -4 -11   3    5.50    7.20
  -4  11   3  -35.30   16.40
   4  11  -3  -23.70   14.80
   3 -11  -3  148.29   28.00
  -3 -11   3  248.68   29.20
  -3 -11   3  181.88   27.60
  -3 -11   3  219.18   27.20
  -3 -11   3  250.47   28.30
   3 -11  -3  218.68   28.30
  -3 -11   3  224.38   28.90
  -3  11   3  184.58   36.80
  -2 -11   3   92.09   15.50
   2 -11  -3   76.99   16.10
  -2 -11   3   98.59   16.10
  -2 -11   3  107.29   14.90
  -2 -11   3  115.89   15.80
   2 -11  -3  114.19   15.90
  -2  11   3   93.09   25.80
   2  11  -3   72.59   21.30
   1 -11  -3  151.08   22.60
  -1 -11   3  149.19   22.20
  -1 -11   3  163.88   22.00
   1 -11  -3  189.48   23.20
   1  11  -3  124.79   27.60
  -1  11   3  170.98   30.40
   0 -11   3  136.19   17.60
   0 -11   3  100.29   18.00
   0 -11  -3  129.39   18.60
   0 -11  -3  134.99   19.10
   0  11   3   90.49   22.60
   0  11  -3  112.09   22.90
  -1 -11  -3  350.16   44.40
   1 -11   3  302.47   43.70
  -1 -11  -3  347.97   43.20
   1 -11   3  365.36   43.00
  -1  11  -3  393.06   49.60
   1  11   3  334.47   42.20
   1  11   3  359.66   49.00
  -2 -11  -3   27.20    8.90
   2 -11   3   17.70    9.00
  -2 -11  -3    9.70    8.90
   2 -11   3   31.00    8.00
  -2  11  -3    3.40   16.30
   2  11   3   17.40    5.20
   2  11   3   23.10   12.80
   3 -11   3   65.69   14.90
  -3 -11  -3   64.89   15.80
  -3 -11  -3  107.89   14.40
  -3 -11  -3  132.49   15.30
  -3 -11  -3   86.99   13.70
  -3 -11  -3  100.79   15.90
  -3  11  -3   89.39   27.00
   3  11   3  120.39   13.50
   3  11   3   85.59   12.80
   3  11   3   91.39   20.40
  -4 -11  -3   38.90   11.60
  -4 -11  -3   50.79   10.90
  -4 -11  -3   75.29   13.20
   4 -11   3   34.10   11.00
  -4 -11  -3   63.59   12.00
  -4 -11  -3   65.19   10.60
   4  11   3   73.09   17.60
   4  11   3   80.39   10.10
   4  11   3   60.29    9.50
  -5 -11  -3    9.40   11.00
   5 -11   3    7.60    7.00
  -5 -11  -3    8.60    7.00
  -5 -11  -3   13.80    9.50
  -5 -11  -3    6.20    8.60
  -5 -11  -3   17.60    8.20
  -5 -11  -3    0.00    7.50
   5  11   3    8.50    5.30
   5  11   3   11.60   13.40
  -6 -11  -3   16.80   10.50
  -6 -11  -3   14.80    9.10
  -6 -11  -3   -9.20    7.00
  -6 -11  -3   -5.70   11.00
   6 -11   3    4.60    7.10
  -6 -11  -3    8.10    8.70
  -6 -11  -3    0.00    7.50
   6  11   3   11.00    6.00
   6  11   3  -11.30   15.10
  -7 -11  -3   81.89   18.60
   7 -11   3  105.29   16.30
  -7 -11  -3  109.69   17.90
  -7 -11  -3  101.59   18.40
  -7 -11  -3   72.89   18.80
  -7 -11  -3  100.09   19.40
  -7 -11  -3   81.79   16.50
  -7 -11  -3  136.89   19.80
  -7 -11  -3   99.09   16.50
  -7 -11  -3  112.49   19.60
  -7 -11  -3  109.69   18.10
  -7 -11  -3  105.99   18.70
  -7  11  -3   94.39   16.70
  -8 -11  -3   87.19   18.50
  -8 -11  -3   81.89   17.30
  -8 -11  -3  107.79   20.10
  -8 -11  -3  114.49   20.30
  -8 -11  -3   99.89   17.80
  -8 -11  -3   92.39   17.80
   8 -11   3  102.29   16.20
  -8 -11  -3   85.79   18.40
  -8 -11  -3   82.99   16.20
  -8 -11  -3  100.49   18.70
  -8 -11  -3  114.59   19.80
   8  11   3  102.39   14.80
  -8  11  -3  104.39   17.00
  -9 -11  -3  130.89   21.00
  -9 -11  -3  113.29   20.20
  -9 -11  -3  152.28   21.50
  -9 -11  -3  110.79   22.70
  -9 -11  -3  109.19   20.10
  -9 -11  -3  144.89   23.20
  -9 -11  -3  116.09   20.90
  -9 -11  -3  143.69   22.70
   9 -11   3  132.09   18.90
  -9 -11  -3  122.59   19.40
   9  11   3  104.09   17.00
 -10 -11  -3   18.30    9.60
 -10 -11  -3    2.40    9.80
 -10 -11  -3    3.10   10.40
 -10 -11  -3    7.40   11.00
 -10 -11  -3   -2.90   10.10
 -10 -11  -3   12.90   11.20
 -10 -11  -3  -10.30   14.50
 -10 -11  -3   -0.50    7.40
  10  11   3    1.10    5.40
 -11 -11  -3    5.60    8.40
 -11 -11  -3   14.50   11.00
 -11 -11  -3   16.60   10.50
 -11 -11  -3   12.80    9.60
 -11 -11  -3    4.80   14.80
 -11 -11  -3    4.70    9.90
 -12 -11  -3    3.90   10.30
 -12 -11  -3   21.00    8.10
 -12 -11  -3   -1.50    8.20
 -12 -11  -3    2.00    8.30
 -12 -11  -3   17.70    9.30
 -12 -11  -3   -6.90   13.30
 -13 -11  -3    2.00    6.80
 -13 -11  -3    9.90    8.10
 -13 -11  -3    2.70    6.70
 -13 -11  -3  -11.00   10.20
 -13 -11  -3   -4.90    5.90
 -12 -12   3   -7.80    6.50
 -12 -12   3   -2.30    9.30
 -12 -12   3    4.30    6.40
 -12 -12   3   -3.60    6.80
 -12 -12   3    3.90    5.80
 -12 -12   3    4.00    6.30
 -11 -12   3   18.40    7.60
 -11 -12   3   21.30    8.00
 -11 -12   3   19.90   12.10
 -11 -12   3   20.70    8.30
 -11 -12   3   20.00    8.90
 -11 -12   3    3.00    8.00
 -11 -12   3   22.70    8.30
 -10 -12   3   49.50   14.00
 -10 -12   3   31.40   10.10
 -10 -12   3   70.99   12.40
 -10 -12   3   35.50   11.30
 -10 -12   3   36.40   10.70
 -10 -12   3   49.70   11.60
 -10 -12   3   58.39   11.30
 -10 -12   3   25.60   10.90
  -9 -12   3  370.66   41.90
  -9 -12   3  310.77   41.10
  -9 -12   3  330.87   40.80
  -9 -12   3  332.67   44.30
  -9 -12   3  265.67   41.50
  -9 -12   3  321.07   41.90
  -9 -12   3  314.67   41.40
  -9 -12   3  297.77   40.60
  -8 -12   3   23.60   13.40
  -8 -12   3   -4.40    8.50
  -8 -12   3  -18.00    8.00
  -8 -12   3  -12.70    8.10
   8 -12  -3   -6.60    9.60
  -8 -12   3    2.70    9.30
  -8 -12   3    6.90    9.20
  -8 -12   3   -5.20   10.10
  -8 -12   3   -4.70    9.80
  -8 -12   3  -13.10    8.90
  -8 -12   3   -2.20    9.30
  -7 -12   3  118.29   18.70
  -7 -12   3   71.29   16.30
  -7 -12   3  107.49   20.20
  -7 -12   3  120.49   17.60
  -7 -12   3   98.79   16.90
  -7 -12   3   97.39   18.00
   7 -12  -3   58.19   17.10
  -7 -12   3  116.39   17.90
  -7 -12   3   94.49   17.80
  -7 -12   3  107.09   18.90
  -7 -12   3  128.79   18.10
  -7 -12   3   94.39   17.50
  -6 -12   3   37.00    9.50
  -6 -12   3   43.70   10.90
  -6 -12   3   34.10   12.40
  -6 -12   3   27.40   10.60
  -6 -12   3   20.10    9.90
  -6 -12   3   22.50   11.30
   6 -12  -3   27.70   11.30
  -6 -12   3   58.99   15.60
  -6 -12   3   31.50   10.60
  -6 -12   3   10.80   17.50
   6  12  -3   42.50   22.50
  -6  12   3   -4.60   22.50
  -5 -12   3  325.97   37.90
  -5 -12   3  350.86   40.10
  -5 -12   3  275.57   37.30
  -5 -12   3  252.97   38.10
  -5 -12   3  243.18   37.70
  -5 -12   3  318.37   38.90
  -5  12   3  300.57   49.90
   4 -12  -3   56.59   11.30
  -4 -12   3   77.09   13.40
  -4 -12   3   69.89   12.30
  -4 -12   3   56.39   12.40
  -4 -12   3   32.20   10.30
  -4 -12   3   54.89   10.90
   4 -12  -3   51.39   12.70
  -4 -12   3   55.99   11.00
   4  12  -3   41.90   20.50
  -4  12   3   27.70   23.40
   3 -12  -3  207.98   26.80
  -3 -12   3  208.38   27.40
  -3 -12   3  226.48   27.60
  -3 -12   3  211.28   26.40
   3 -12  -3  153.88   27.10
  -3 -12   3  218.58   26.90
   3  12  -3  136.89   32.70
  -3  12   3  187.48   36.40
   2 -12  -3   76.49   12.50
  -2 -12   3   48.90   12.30
  -2 -12   3   80.19   12.40
   2 -12  -3   56.89   13.20
  -2  12   3   60.49   22.30
   2  12  -3   54.09   19.40
  -1 -12   3   91.19   16.80
   1 -12  -3   96.99   17.10
  -1 -12   3  150.58   17.70
   1 -12  -3  128.59   17.90
   1  12  -3   67.49   22.30
  -1  12   3  127.49   26.20
   0 -12   3   81.99   14.30
   0 -12   3   78.29   13.10
   0 -12  -3   61.89   13.00
   0 -12  -3   67.39   14.20
   0  12   3  108.39   22.70
   0  12  -3   89.89   20.10
   1 -12   3  400.76   49.10
  -1 -12  -3  411.36   49.60
  -1 -12  -3  438.06   50.89
   1 -12   3  336.27   50.19
  -1  12  -3  393.76   55.79
   1  12   3  424.16   55.29
   2 -12   3  654.83   75.09
  -2 -12  -3  577.24   76.09
  -2 -12  -3  688.53   75.59
   2 -12   3  542.15   75.69
  -2  12  -3  638.54   81.09
   2  12   3  631.74   79.69
   2  12   3  621.94   74.09
  -3 -12  -3  169.08   27.20
  -3 -12  -3  232.08   26.90
   3 -12   3  154.08   26.70
   3  12   3  189.18   24.40
   3  12   3  239.38   32.90
  -4 -12  -3  176.38   23.60
  -4 -12  -3  194.88   24.90
  -4 -12  -3  131.09   24.10
  -4 -12  -3  172.18   23.30
   4  12   3  163.28   21.80
   4  12   3  183.38   29.90
  -5 -12  -3   95.79   18.20
  -5 -12  -3   90.09   17.20
  -5 -12  -3  100.69   19.50
  -5 -12  -3  116.89   17.80
  -5 -12  -3  108.19   16.60
   5  12   3  105.39   14.90
   5  12   3  103.49   14.70
   5  12   3  107.09   23.80
  -6 -12  -3   43.50   13.70
  -6 -12  -3   46.20   14.80
  -6 -12  -3   65.89   12.00
  -6 -12  -3   58.89   13.60
  -6 -12  -3   52.19   13.30
  -6 -12  -3   47.50   11.80
  -6 -12  -3   30.40   11.90
  -6 -12  -3   44.70   13.90
   6 -12   3   39.00   10.70
  -6 -12  -3   45.00   15.50
  -6 -12  -3   69.79   14.20
  -6  12  -3   48.50   12.90
   6  12   3   25.50    8.40
   6  12   3   43.00    9.00
   6  12   3   60.39   19.10
  -7 -12  -3    3.10   10.70
   7 -12   3   16.40    8.30
  -7 -12  -3   13.20   12.20
  -7 -12  -3   24.60    9.70
  -7 -12  -3    2.90    9.00
  -7 -12  -3   -3.80   11.50
  -7 -12  -3   18.80   10.80
  -7 -12  -3    8.90    9.40
  -7 -12  -3   26.80   11.20
  -7 -12  -3   14.60   11.30
  -7 -12  -3   20.60   11.90
  -7 -12  -3   20.50   13.80
  -7  12  -3    4.50    9.00
   7  12   3    6.40    6.40
  -8 -12  -3  144.89   19.70
  -8 -12  -3  124.09   20.60
  -8 -12  -3  131.99   18.50
  -8 -12  -3  132.19   19.20
  -8 -12  -3   70.09   16.60
  -8 -12  -3  124.79   19.00
   8 -12   3   68.59   15.60
  -8 -12  -3  122.29   21.50
  -8 -12  -3  123.19   19.30
  -8 -12  -3   69.79   17.50
  -8 -12  -3   85.09   16.90
   8  12   3   92.09   14.30
  -8  12  -3   68.79   16.00
  -9 -12  -3    4.20    9.00
  -9 -12  -3   11.10   10.40
  -9 -12  -3    3.70   14.20
  -9 -12  -3   -3.50   10.70
   9 -12   3   37.10    9.60
  -9 -12  -3   -0.90   10.80
  -9 -12  -3    7.80   10.40
  -9 -12  -3   -8.90    7.60
  -9 -12  -3   -5.20    9.20
  -9 -12  -3   -1.20   10.90
   9  12   3    8.60    5.70
 -10 -12  -3   32.10   16.10
 -10 -12  -3    1.70    7.80
 -10 -12  -3   16.30   11.10
 -10 -12  -3    1.60    7.60
 -10 -12  -3    1.50   11.10
 -10 -12  -3   20.00   10.40
 -10 -12  -3    6.60    9.70
  10  12   3   15.00    5.90
 -11 -12  -3   29.70    8.70
 -11 -12  -3   22.40    9.50
 -11 -12  -3   37.20   12.30
 -11 -12  -3   12.20   15.40
 -11 -12  -3   28.80   10.00
 -11 -12  -3    4.20    9.20
 -12 -12  -3    6.20   12.90
 -12 -12  -3    9.10    7.60
 -12 -12  -3   14.10    7.10
 -12 -12  -3   28.80    8.60
 -12 -12  -3   24.90    8.80
 -12 -12  -3   29.00   10.60
 -12 -13   3   14.20    5.80
 -12 -13   3    6.30    5.50
 -12 -13   3   13.60    8.90
 -12 -13   3    6.00    6.30
 -12 -13   3   11.40    5.60
 -12 -13   3   12.00    6.10
 -11 -13   3  -12.40    6.60
 -11 -13   3    9.00    6.10
 -11 -13   3   13.50    7.30
 -11 -13   3    1.70    6.10
 -11 -13   3   13.90   10.40
 -11 -13   3    6.10    6.30
 -10 -13   3   29.10    8.30
 -10 -13   3   13.20    7.30
 -10 -13   3   13.80    8.90
 -10 -13   3   17.40    7.50
 -10 -13   3   15.40    8.00
 -10 -13   3    6.40   11.80
 -10 -13   3   -2.60    8.10
  -9 -13   3   37.30   10.50
  -9 -13   3   45.10   14.20
  -9 -13   3   31.10   11.10
  -9 -13   3   45.90   10.30
  -9 -13   3   26.10   10.90
  -9 -13   3   39.70   10.40
  -9 -13   3   35.30    9.70
  -9 -13   3   30.60   10.60
  -9 -13   3   27.80   10.60
  -8 -13   3    4.40    8.80
  -8 -13   3    0.70   12.30
  -8 -13   3    9.20    9.90
  -8 -13   3    6.60    9.50
  -8 -13   3    7.80    8.30
   8 -13  -3    8.20   12.30
  -8 -13   3    4.60    9.20
  -8 -13   3   16.10    9.30
  -8 -13   3   23.90    9.00
  -8 -13   3   -6.90    9.30
  -7 -13   3  136.19   19.10
  -7 -13   3  115.69   18.00
  -7 -13   3  106.99   17.70
  -7 -13   3  108.79   17.60
   7 -13  -3   80.29   18.60
  -7 -13   3  116.59   17.60
  -7 -13   3  114.79   20.60
  -7 -13   3  130.69   19.80
  -7 -13   3  104.69   17.90
  -7 -13   3   98.59   18.80
  -7 -13   3   84.09   18.00
  -7 -13   3   86.09   17.80
  -6 -13   3   94.79   17.30
  -6 -13   3   90.59   15.50
  -6 -13   3  105.89   15.90
  -6 -13   3  109.19   17.70
   6 -13  -3   35.80   15.50
  -6 -13   3  104.49   15.80
  -6 -13   3   66.69   15.30
  -6 -13   3   80.79   15.80
  -6 -13   3   80.39   15.90
  -6 -13   3   77.89   16.70
  -6 -13   3   87.89   18.20
  -6 -13   3  120.99   16.80
  -5 -13   3   74.49   14.70
  -5 -13   3   80.59   13.40
  -5 -13   3   59.89   17.30
  -5 -13   3   84.89   16.30
  -5 -13   3   82.19   21.60
  -5 -13   3   86.99   14.60
  -5 -13   3   91.49   14.00
   5 -13  -3   60.99   15.30
  -5 -13   3   70.79   14.20
  -5 -13   3   84.49   16.00
   5  13  -3   54.69   23.60
  -5  13   3   62.09   27.70
  -4 -13   3   96.59   14.90
   4 -13  -3   55.19   12.60
  -4 -13   3   90.49   15.10
  -4 -13   3   91.89   14.10
   4 -13  -3   74.69   15.40
  -4 -13   3   49.30   12.40
  -4 -13   3   77.59   12.90
   4  13  -3   58.19   22.40
  -4  13   3   36.70   26.30
   3 -13  -3   93.79   15.50
   3 -13  -3   83.09   17.20
  -3 -13   3  108.79   16.90
[truncated: 1,307,798 more chars]
